# Supplementary material for: Cost-efficiency assessments of marine monitoring methods lack rigor—a systematic mapping of literature and an end-user view on optimal cost-efficiency analysis
Source: Environ Monit Assess. 2021 Jun 9;193(7):400. doi: 10.1007/s10661-021-09159-y (PMC8187199; doi:10.1007/s10661-021-09159-y)
Supplement: Supplementary file 3 — Supplementary file3 (XLSX 210 KB) [file 10661_2021_9159_MOESM3_ESM.xlsx]

## Sheet: Articles of subset C
Title	Author/s	Publication year	What was monitored	Monitoring method	Reason/s for cost-efficiency	Evaluation method	Cost per sample	Price of data	Expendable supplies´ cost per sample	Research vessel running costs	Personnel costs	Equipment costs	Other costs	Number of samples needed	Number of indicators that can be assessed	Is this method better than previous methods?	Data confidence	Are equipment and skills readily available?	Citation/s from the article	HELCOM/WFD/MSFD mentioned
Sea state monitoring and simulation in the “wind, ports, and sea” project	Bonino, G.; Burlando, M.; De Gaetano, P.; Solari, G.; Carmisciano, C.; Iafolla, L.	2015	sea state, wind and wave forecast	onshore wave remote monitoring system (OS-IS R (Ocean Seismic - Integrated Solution))	affordable, easy to install and maintain onshore, reliable, sustainable, doesn't require authorization, comparable data	method validated, calibrated and compared with buoy measurements											data comparable with other solutions		"The system, calibrated and validated with buoy data, has proven to be a reliable, maintainable, and cost-effective substitute to direct buoy measurements."
Comparison of different sampling strategies in monitoring zoobenthos and classification of archipelago areas	Aarnio, K.; Mattila, J.; Bonsdorff, E.	2011	zoobenthos	replicate grab samples	saves time, economic	comparative study: traditional replicate sampling method vs. proposed single-sample method													"The replicate design turned out to be more cost-effective as it is less time-consuming in shallow archipelago areas, especially when small boats and hand-held equipment are used."	WFD
Simultaneous concentration of enterococci and coliphage from marine waters using a dual layer filtration system	Abdelzaher, A. M.; Solo-Gabriele, H. M.; Palmer, C. J.; Scott, T. M.	2009	bacteria and virus concentrations in marine waters	dual layer filtration system	low cost, simple to use, reusable	comparison with ultrafiltration and other virus sorption methods	"Per sample cost as well as the cost of the system itself is much lower than that of ultrafiltration and other virus sorption methods."
Conservation of pulau payar marine park and optical remote sensing models	Abdullah, A. L.; Anscelly, A. A.; Mohamed, J.; Yasin, Z.	2016	underwater substrate mapping	hydroacoustic signal classification (RoxAnnTM)	cheap, time-effective, less restricted, applicable to broad scale, requires less effort, efficient	comparison with scuba diving
Comparison between some procedures for monitoring offshore cage culture in western Mediterranean Sea: Sampling methods and impact indicators in soft substrata	Aguado-Giménez, F.; Marín, A.; Montoya, S.; Marín-Guirao, L.; Piedecausa, A.; García-García, B.	2007	macrobenthic infaunal community, the grain size distribution (GSD), redox potential (Eh), total organic carbon (TOC), total nitrogen (TN), total phosphorus (TP), total ammonium nitrogen (TAN) and acid volatilesulphides (AVS)	1) a stainless steel Van Veen grab 2) SCUBA-diver-operated (SD) samplers: hand grabs and cores	sampling costs and data reliability	1) comparative study: Van Veen grab and SCUBA-diver operated samplers: hand grabs and cores 2) a cost-effectiveness assessment based on staff, time, equipment and data reliability					The staff costs for SD sampling are 6 times higher than for VV	Equipment costs for SD sampling are 1.2 times higher than for VV							1) "The vessel, the skipper and the pre-processing and consumable equipment (seawater hose, sieves, fuel, etc.) were fixed costs that were also considered equal for both sampling methods." 2) "Three flexible factors were considered for the cost-effectiveness analysis: staff, time and equipment. In order to put the fixed costs on an equal footing for both sampling methods, the time factor was fixe…	WFD
Empirical and semi-analytical chlorophyll a algorithms for multi-temporal monitoring of New Zealand lakes using Landsat	Allan, M. G.; Hamilton, D. P.; Hicks, B.; Brabyn, L.	2015	chlorophyll a	remote sensing by Landsat	feasibility, high spatial resolution	comparison with ground-based monitoring
Development of rapid, cost effective coral survey techniques: Tools for management and conservation planning	Alquezar, R.; Boyd, W.	2007	coral cover and condition	digital underwater photography coupled to point intercept methods (PIM) and aerial photograph	accurate and reliable, rapid	comparison with manual sampling and the rapid assessment technique
Regional comparisons of coastal sediment contamination detected by a biomarker (P450 HRGS; EPA Method 4425)	Anderson, J. W.; Hartwell, S. I.; Hameed, M. J.	2005	sediment contamination	chemical assay (method 4425)	inexpensive compared to other methods, rapid	comparison with extensive chemical analyses that are normally used													"Method 4425 assay is rapid (60 samples can be tested in 16 h) and inexpensive as compared to chemical analyses of the three classes of organics detected by Method 4425."
Polychaete/amphipod ratio as an indicator of environmental impact related to offshore oil and gas production along the Norwegian continental shelf	Andrade, H.; Renaud, P. E.	2011	environmental impact of offshore oil and gas production	polychaete/amphipod ratio	specimen identification only to higher taxa saves time and doesn't require high expertise, simple	comparison with species level identification												Yes (doesn't require high expertise)	"One of the strengths of the polychaete/amphipod ratio is that it requires specimen identification only to higher taxa, saving both classification time and the need of high expertise."
Satellite remote sensing for mapping vegetation in New Zealand freshwater environments: A review	Ashraf, S.; Brabyn, L.; Hicks, B. J.; Collier, K.	2010	freshwater vegetation mapping	remote sensing: optical satellites	improved data quality, inexpensive and accessible data	review of different optical sensors from their cost to data quality and availability		0-2000 $NZ/100 km2											"In New Zealand, Landsat, SPOT-5 and QuickBird-2 are cost-effective for mapping large areas. Landsat data have been effectively provided free of charge by the U.S. government, while SPOT-5 and QuickBird-2 are being purchased effectively by New Zealand government organisations, and will be available free in the case of SPOT-5, or at a bulk purchase cost for QuickBird-2."
Geosensing systems engineering for ocean security and sustainable coastal zone management	Assilzadeh, H.; Levy, J. K.; Wang, X.; Gao, Y.; Zhong, Z.	2010	oil spills	Synthetic-Aperture Radar (SAR)	1) faster, more accurate and has fewer constraints than competing systems 2) economical	comparison with competing optical and non-optical systems													"The methodology proposed in this paper occurs relatively rapidly (taking only a few minutes)."
Field application of passive SBSE for the monitoring of pesticides in surface waters	Assoumani, A.; Coquery, M.; Liger, L.; Mazzella, N.; Margoum, C.	2015	pesticides in surface waters	passive stir bar sorptive extraction (passive SBSE), with Twister from Gerstel	1) better time-representativeness 2) lower cost 3) simple, extensive deployment in field studies, with simple handling and preparation before deployment, and in situ use	comparative study: spot sampling and automated sampling														WFD
The Application of X-Band Radar for Characterization of Nearshore Dynamics on a Mixed Sand and Gravel Beach	Atkinson, J.; Esteves, L. S.; Williams, J. W.; McCann, D. L.; Bell, P. S.	2018	nearshore bathymetry	X-band radar	low cost, remote, high temporal coverage, provides new information	accuracy compared with traditional multibeam survey											statistically significant correlation with multibeam survey data (R2 = 0.93)		"It provides a remote and relatively cost-effective means of studying a dynamic site and provides new information that can contribute to better understand the near-shore and offshore behaviour of coastal sites at wide range of temporal scales."
The application of histo-cytopathological biomarkers in marine pollution monitoring: A review	Au, D. W. T.	2004	marine pollution	14 histo-cytopathological biomarkers, lysosome integrity in molluscan digestive cells	simple and easy to observe, sensitive to a wide range of contaminants	method evaluation based on following criteria: ecological relevance, sensitiviy, specifity, dose-response relationship, confounding factors, technical difficulties												Yes ("easy to observe")
No more reason for ignoring gelatinous zooplankton in ecosystem assessment and marine management: Concrete cost-effective methodology during routine fishery trawl surveys	Aubert, A.; Antajan, E.; Lynam, C.; Pitois, S.; Pliru, A.; Vaz, S.; Thibault, D.	2018	gelatinous zooplankton	trawling	low cost, easy to implement, requires limited training, time-effective	comparison with fishery surveys										Yes ("This success has led to the acceptance of this protocol into the French implementation of the EU's Marine Strategy Framework Directive (MSFD).")		Yes (can be easily added to existing fishery surveys, "limited training")	1) "The French and English trials were run with very low budget over several years, only requiring negligible consumables, travelling allowances and limited training for the staff operating on board the fishery surveys (protocol implementation and identification training)." 2) "The ease at which it can be added to existing fishery surveys makes this protocol cost- and time-effective"	MSFD
Benchmarking DNA metabarcoding for biodiversity-based monitoring and assessment	Aylagas, E.; Borja, Á; Irigoien, X.; Rodríguez-Ezpeleta, N.	2016	taxonomic compostion of benthic macroinvertebrate communities	DNA metabarcoding	1) rapid, accurate, comprehensive 2) cheaper, less laborious and less time-consuming than traditional methods	comparison with traditional and morphological methodologies
Generating spatial data for marine conservation and management	Aylesworth, L.; Phoonsawat, R.; Suvanachai, P.; Vincent, A. C. J.	2017	sea horse distribution	fisher interviews (citizen science)	fisher interviews provide a more complete spatial picture with lower effort and lower cost	1) comparative study: government research trawls, scientific diving surveys and citizen science contributions 2) "To compare the effort expended to generate the datasets we compared the number of sites visited, total number of days,number of interviews conducted, number of staff deployed, and cost per day in US dollars to generate each dataset. We determined cost based on the amount of money expe…							Total cost for data generation (USD): $2697-$2981, Cost per day (USD): $141.98	"We determined the number of fishers to interview in each location as either 10% of the estimated total number of fishing boats landing catch at that location or the saturation method (Tobias 2010)."
Using T-PODs to assess variations in the occurrence of coastal bottlenose dolphins and harbour porpoises	Bailey, H.; Clay, G.; Coates, E. A.; Lusseau, D.; Senior, B.; Thompson, P. M.	2010	occurence of bottlenose dolphins and harbour porpoises	T-PODs (timing-porpoise detectors)	detection in poor light or weather conditions, finer-scale technique, autonomous, low-cost, user-friendly, more accurate than visual detection	comparative study: visual and acoustic surveys												yes ("user-friendly")
Analyses of three native aquatic plant species to assess spatial gradients of lake trace element contamination	Baldantoni, D.; Maisto, G.; Bartoli, G.; Alfani, A.	2005	lake trace element contamination	aquatic plants as bioindicators	easily collected and is present throughout the year (Ph. communis)	comparison with studying sediments, comparative study: three plant species												yes ("easy to collect")
Cost-effective remote data acquisition and instrumentation management for oceanographic and environmental monitoring applications	Balfour, C. A.	2012	remote oceanographic measurement data transfer designs	m100 Orbcomm satellite communicator upon a passenger vessel	near global coverage and near real-time data transfer on low cost, two-way transfer capability, tolerable latency for marine based measurements, fixed charge	comparison of different satellite services and of satellite services (monthly costs, data rates, data transfer latency) and buyo deployment		monthly costs: £32.50 (flat rate) (Typical NOC negotiated costs for scientific research)				Cost per communicator: $140 (Individual unit purchase price in 2009)							"The lower cost, fixed charge irrespective of the amount of data transferred, two-way transfer capability and a tolerable latency for marine based measurements of the Orbcomm system has resulted in the selection of this satellite service."
The design and development of an irish sea passenger-ferry-based oceanographic measurement system	Balfour, C. A.; Howarth, M. J.; Jones, D. S.; Doyle, T.	2013	seawater conductivity, temperature, pressure, derived salinity, dissolved oxygen concentration, optical backscatter (OBS) turbidity, and chlorophyll a concentration	passenger-ferry-based oceanographic measurement system	1) usually has excellent temporal resolution 2) passenger vessels tend to have a higher tolerance to adverse weather conditions than smaller survey vessels 3) able to gather measurements across complete transects of the Irish Sea 4) less expensive than alternative methods	comparsion with smaller vessels and "other means"
Remote electronic monitoring as a potential alternative to on-board observers in small-scale fisheries	Bartholomew, D. C.; Mangel, J. C.; Alfaro-Shigueto, J.; Pingo, S.; Jimenez, A.; Godley, B. J.	2018	fisheries´ catch	remote electric monitoring (REM) camera	time-effective, effective, lower cost compared to onboard observer programme and electronic monitoring systems	comparative study: onboard observer programme and remote electronic monitoring system (REM)
Large-scale sampling reveals the spatio-temporal distributions of the jellyfish Aurelia aurita and Cyanea capillata in the Irish Sea	Bastian, T.; Haberlin, D.; Purcell, J. E.; Hays, G. C.; Davenport, J.; McAllen, R.; Doyle, T. K.	2011	jellyfish distribution	visual surface counts from ships of opportunity	low cost, easy to implement at smaller spatial scales, reliable	citing earlier studies, price comparison				"the price of return ticket on ferry-route A in 2010 was €30"								Yes (easy to implement at small scales)	"In this context, visual surveys from ShOps provide a reliable cost-effective tool to monitor the relative spatial and temporal distributions of jellyfish across continuous transects (the price of return ticket on ferry-route A in 2010 was *€30, while dedicated ship-time on an Irish research vessel costs *€8,000 per day)."
Shell alterations in limpets as putative biomarkers for multi-impacted coastal areas	Begliomini, F. N.; Maciel, D. C.; de Almeida, S. M.; Abessa, D. M.; Maranho, L. A.; Pereira, C. D. S.; Yogui, G. T.; Zanardi-Lamardo, E.; Castro, Í B.	2017	environmental contamination	mollusc shell alerations and biomarkers (LPO and DNA strand break)	mussels are easy to collect, simple, fast, less expensive than alternative methods	comparison with other currently available methods												Yes ("easy to collect")
Benefits and shortcomings of non-destructive benthic imagery for monitoring hard-bottom habitats	Beisiegel, K.; Darr, A.; Gogina, M.; Zettler, M. L.	2017	epibenthic hardbottom species diversity	high-resolution imagery and physical sampling methods (grab, dredge, SCUBA diving)	imagening: time-efficient (ship and analysis time) and covers a large area	comparative study: high-resolution imagery and physical sampling methods (grab, dredge, SCUBA diving)													"We advise caution in generalizing the outcomes of our study and emphasize the need of further research to distinguish habitat by habitat, region by region, the shortcomings and benefits of image-based sampling" 2) "Imaging, applicable on large spatial scales and rugged seabed terrains, has minimal habitat disturbance and is the most cost-efficient sampling method for both ship and analysis time."	MSFD
Morphological monitoring of subtidal sponge assemblages	Bell, J. J.; Burton, M.; Bullimore, B.; Newman, P. B.; Lock, K.	2006	sponge assemblage change	stereo photography (morphology)	cheap, easy to cover large areas, doesn't require high level of expertise, provides permanent record	comparative study: studying morphological level and species level							morphology data 40 times less expensive than species data	7-10 quadrats (approx. 5 m2)		No ("Yet this method is not intended to replace empirical studies of sponge assemblages, but aims to address the problem of monitoring areas where sponges predominate and taxonomic expertise or resources are not readily available.")	"--- the same assemblage differences could still be identified, giving confidence to our method."	Yes ("requires no taxonomic training")	1) "The collection of species data is expensive and resource consuming (approximately 40 times more expensive than morphology data) and is becoming increasingly difficult because of the decreasing number of taxonomic experts (Giangrande 2003)." 2) "This also suggests that 7 to 10 quadrats (approx. 5 m2) is the optimal number required to effectively characterise the majority of the sponge biodiver…
A cost-effectiveness analysis of alternative survey methods used for the monitoring of marine recreational fishing in France	Bellanger, M.; Levrel, H.	2017	marine recreational fishing	Random Dialled Digit Recruitment (RDDR) diary survey	RDDR diary survey: most cost-effective catch-effort of those tested (low cost-effectiveness score), suffered least bias, low effort	1) cost-effectiveness analysis: costs vs. quality of information 2) comparative study: various survey types compared with each other	Cost per fisher: 141 euros						Cost per trip: 26 euros, Total costs: 25,825 euros						1) "Effort estimation obtained from screening surveys data (25.7 and 23.7 trips per year for omnibus and telephone surveys, respectively) was about double that of the RDDR diary survey data (12.0 trips per year)." 2) "Cost per trip is therefore a useful proxy for the comparison of the costs of catch-effort surveys in complement to the cost per fisher."
Can diver operated stereo-video surveys for fish be used to collect meaningful data on benthic coral reef communities?	Bennett, K.; Wilson, S. K.; Shedrawi, G.; McLean, D. L.; Langlois, T. J.	2016	benthic coral reef communities	diver operated stereo-video (DOV)	equipment and laboratory costs, detection accuracy, staff hours required	comparative study + cost-benefit analysis: forward-DOV and downward-DOV, cost is measured by hours													1) "A cost-benefit optimization indicated that the forwardDOV may be a more cost-effective option to detect change in total coral cover at the broad group scale" 2) "Field costs including vessel costs and the number of equipment operators were deemed comparable. Differences in laboratory costs, time spent during video analysis, were used to estimate the cost per replicate sample within a site."
Testing the suitability of a morphological monitoring approach for identifying temporal variability in a temperate sponge assemblage	Berman, J.; Burton, M.; Gibbs, R.; Lock, K.; Newman, P.; Jones, J.; Bell, J.	2013	temporal variation in sponge assemblages	photography (morphological data as a surrogate of species data)	rapid, simple	comparative study: morphological level vs. species level										No ("--- should not be seen as a replacement for species level studies, but a potential tool for environmental managers.")	morpohological data is a suitable surrogate for species level data	Yes ("simple")	"This morphological approach to examining temporal variation is rapid and therefore if changes are identified it could enable more focused species-specific studies."
Assessing the effectiveness of surrogates for species over time: Evidence from decadal monitoring of a Mediterranean transitional water ecosystem	Bevilacqua, S.; Mistri, M.; Terlizzi, A.; Munari, C.	2018	biodiversity of a Mediterranean transitional water ecosystem	BestAgg species surrogates	less expensive, saves time	comparative study: BestAgg surrogates and species level identification													"The rationale underlying species surrogacy, irrespective of the approach employed, is that community patterns can be quantified equally well using operational units other than species, while reducing costs and time needed for fine taxonomic identifications"
Shallow Water Depth Retrieval from Multitemporal Sentinel-1 SAR Data	Bian, X.; Shao, Y.; Wang, S.; Tian, W.; Wang, X.; Zhang, C.	2018	water depth	the Sentinel-1 synthetic aperture radar	low-cost, saves time, able to cover large areas, not limited by weather and coastal navigation	comparison with ship-borne echo sounders and "other means"		Sentinel-1 data freely available											"It (Sentinel-1) provides unprecedented access to freely available data at a frequency of acquisition, large coverage (i.e., interferometric wide [IW] mode has a ground resolution of 5 × 20 m and a swath width of 250 km) and long-term continuity required to support operational services."
Development of stereo camera methodologies to improve pelagic fish biomass estimates and inform ecosystem management in marine waters	Boldt, J. L.; Williams, K.; Rooper, C. N.; Towler, R. H.; Gauthier, S.	2018	pelagic fish biomass	underwater stereo camera Slycam	less expensive than trawling, requires fewer personnel, access to otherwise inaccessible areas, low mortality, provides measurements of length, tilt and yaw of the fish, time-efficient, quick	comparative study: comparison with net trawling													1) "Slycam took only minutes to deploy and retrieve,with an entire deployment duration of about 30 min, between breaking and resuming survey transect operations. Furthermore, only two scientific personnel were needed to operate the equipment, whereas, several people were needed for trawl operations. --- Processing of Slycam images was done by one person and required 2–6 h per deployment to proces…
A comparison of automated and traditional monitoring techniques for marbled murrelets using passive acoustic sensors	Borker, A. L.; Halbert, P.; McKown, M. W.; Tershy, B. R.; Croll, D. A.	2015	marbled murrele presence	passive acoustic sensors	can help reduce high sampling variability, observer bias, and costly repetitive visits to remote field sites common in traditional surveys	comparative study: human detection and passive acoustic sensors	"The cost of monitoring 7 sites with acoustic sensors, including staff time for analysis, and long-term data storage, was estimated at US$7,780 (US$1,111/site) with purchasing acoustic sensors"												1) "The cost of monitoring 7 sites with acoustic sensors, including staff time for analysis, and long-term data storage, was estimated at US$7,780 (US$1,111/site) with purchasing acoustic sensors. Assuming a 10-year monitoring program (and a 10-year life of equipment), with equipment investment spread across years, automated acoustic monitoring costs US$427/site/year. Previous contracts in the Sa…
Genomics in marine monitoring: New opportunities for assessing marine health status	Bourlat, S. J.; Borja, A.; Gilbert, J.; Taylor, M. I.; Davies, N.; Weisberg, S. B.; Griffith, J. F.; Lettieri, T.; Field, D.; Benzie, J.; Glöckner, F. O.; Rodríguez-Ezpeleta, N.; Faith, D. P.; Bean, T. P.; Obst, M.	2013	marine health status	genomic tools (qPCR, SNP based methods, DNA barcoding, microarrays, metagenetics, metagenomics, transcriptomics)	provide near real-time data, rapid, (often) low cost, accurate	comparison of different genomic tools to traditional methods	1) DNA barcoding in 2006: $5, including: DNA extraction, US$1.90; PCR, US$0.37; PCR purification, US$0.28; and Sanger sequencing, US$2.36, plus minor laboratory supplies such as buffers, gels, etc. 2) metagenomics: calculated: $58		qPCR: $35 (high)										1) "To process the first 10,000 samples from the Earth Microbiome Project (see below) using 16S rRNA amplicon metagenomics has cost approximately $576,000." 2) "Although the custom nature of the ESP [microarray] makes purchasing and maintaining one of these instruments expensive, since no ship or laboratory time is involved in collecting and analyzing samples once the instrument is deployed, per …	WFD, MSFD, HELCOM
A new, automated rapid fluorometric method for the detection of Escherichia coli in recreational waters	Bramburger, A. J.; Stephen Brown, R.; Haley, J.; Ridal, J. J.	2015	Escherichia coli densities in recreational waters	automated rapid fluorometric method (ENDETEC™ TECTA™ B16 automated microbial detection system)	viable, cost-effective, relatively rapid, accurate, precise, ease of operation	comparative study: ENDETEC™ TECTA™, B16 and an automated fluorometry-based microbial detection system of two standard membrane filtration techniques (DCM and FC + BCIG)												Yes ("ease of operation")	"In this study, we have demonstrated that the fluorometry method employed by the ENDETEC™ TECTA™ B16 automated microbial detection system represents an accurate, precise, and relatively rapid method for the enumeration of E. coli in surface waters. We anticipate that with further adjustment of the E. coli density/detection time curve, this method will be comparable in effectiveness to other membr…
Cetacean rapid assessment: An approach to fill knowledge gaps and target conservation across large data deficient areas	Braulik, G. T.; Kasuga, M.; Wittich, A.; Kiszka, J. J.; MacCaulay, J.; Gillespie, D.; Gordon, J.; Said, S. S.; Hammond, P. S.	2018	cetacean community structure	a single boat‐based visual and acoustic cetacean survey using line transect methods	1) rapid 2) more easily available, cheaper and safer to operate, allow for collection of more types of data and also provide more opportunities for training compared to aerial surveys vessels 3) flexible	comparison with aerial surveys												Yes ("easily available")
Assessing remotely sensed chlorophyll-a for the implementation of the Water Framework Directive in European perialpine lakes	Bresciani, M.; Stroppiana, D.; Odermatt, D.; Morabito, G.; Giardino, C.	2011	chlorophyll a in perialpine lakes	MERIS satellite images (remote sensing)	availability of frequent observations at a low cost	comparison with traditional field campaigns		MERIS imagery freely available (Earthdata Login Profile needed)											"Since field campaigns significantly impact on the budget available for the implementation of the monitoring activities, remote sensing can be exploited to better describe these dynamics with multiple acquisitions with a lower marginal cost."	WFD
Improving environmental and biodiversity monitoring in the Baltic Sea using DNA barcoding of Chironomidae (Diptera)	Brodin, Y.; Ejdung, G.; Strandberg, J.; Lyrholm, T.	2013	species identification of chironomid larvae	DNA barcoding using Next-Generation sequencing (NGS) techniques	higher identification percentage with low additional costs, high added value (improved knowledge)	1) comparison of NGS & Sanger sequencing 2) comparison of barcoding to routine benthic monitoring 3) cost-effectiveness of DNA barcoding evaluated against following criteria: 95 % successful DNA sequencing, 95 % correct identification, considerable added value, moderate additional costs, accuate quality assurance	much less than with Sanger sequencing										>95% correct species identification is achievable (with reference libraries)		"Consequently, this indicates that, at least for this fragment, there is great potential to achieve reliable barcoding of chironomids using NGS, vastly improving throughput and making large-scale monitoring a costeffective alternative, as the cost per sample is much less than for traditional Sanger sequencing"	WFD, MSFD
Dual detection of nitrate and mercury in water using disposable electrochemical sensors	Bui, M. P. N.; Brockgreitens, J.; Ahmed, S.; Abbas, A.	2016	nitrate and mercury ions in lake water and contaminated agricultural runoff	electrochemical paper-based sensor	1) inexpensive 2) higher sensitivities and greater selectivity for the inexpensive detection of heavy metals as well as nitrate ions than with conventional methods 3) often faster, cheaper and safer 4) sensitive, portable, short analysis time	comparative study: conventional methods. electrochemical paper-based sensor
Ferry-based monitoring of surface water quality in North Carolina estuaries	Buzzelli, C. P.; Ramus, J.; Paerl, H. W.	2003	surface water quality (salinity, temperature, chlorophyll a, turbidity)	ferry-based monitoring	1) ferries are free of fees and charges 2) automated systems are sufficiently portable 3) more reliable than any other transportation mode over coastal waters	comparison with other transportation modes													"With its two daily acquisitions and the possibility to obtain near-real-time data free of charge, the NASA Moderate Resolution Imaging Spectroradiometer (MODIS) shows interesting potential as a cost-effective supplementary tool for oil spill monitoring in the marine environment."
Improving satellite-derived bathymetry	Cahalane, C.; Hanafin, J.; Monteys, X.	2017	bathymetry	Satellite Derived Bathymetry	efficient	comparison with Airborne Lidar
Validation of a method for the determination of tributyltin in seawater by stir bar sorptive extraction-liquid chromatography tandem mass spectrometry	Camino-Sánchez, F. J.; Zafra-Gómez, A.; Oliver-Rodríguez, B.; Ruiz-Naranjo, I.; Ruiz-García, J.; Vílchez, J. L.	2012	tributyltin in seawater	stir bar sorptive extraction–liquid chromatography tandem mass spectrometry	simple, fully automated, accurate	comparison with other methods
A cost-effective fish pond monitoring and warning system using thermal probe	Carpio, J. N.; Nalunat, J. C.; Bañares, J. C. T.; Fernando, A. R.; Jurado, J. A. O.; Bayang, S. J. N.; Dizon, C. F.; Valerio, C. M. G.; Marasigan, J. S.	2018	fish pond oxygen and temperature	Aquatic Resources Monitoring Device	effective, accurate, real time water quality data, less expensive than oxygen meter	comparison with oxygen meter
Long-term acoustic monitoring of bottlenose dolphins, Tursiops truncatus, in marine protected areas in the Spanish Mediterranean Sea	Castellote, M.; Brotons, J. M.; Chicote, C.; Gazo, M.; Cerdà, M.	2015	bottlenose dolphins	long term acoustic monitoring with echolocation logger (T-POD)	1) effective 2) low overlap of the target signal with anthropogenic acoustic sources, the potential ability to discriminate between different behaviors and the robust relationship between dolphin presence and echolocation detections	comparison with other methods (vessel- or aerial-based cetacean monitoring techniques and spatial-based management)													1) "Passive acoustic monitoring has been a cost-effective method used to monitor the presence and behavior of bottlenose dolphins in relatively small areas, with multiple benefits over traditional survey methods" 2) "A benefit of using echolocation loggers for odontocete acoustic monitoring is the possibility to combine results on seasonal and diel presence with behavioral cues, such as feeding a…	MSFD
Distribution and composition of floating macro litter off the Azores archipelago and Madeira (NE Atlantic) using opportunistic surveys	Chambault, P.; Vandeperre, F.; Machete, M.; Lagoa, J. C.; Pham, C. K.	2018	distribution and composition of macro litter	UAV survey and visual observations from fishing boats	reduced errors, covers a large area, allows detection of small items, reduced costs compared to plane surveys	comparison with plane surveys													"... UAVs provide a more cost-effective alternative for surveying large areas close to the ground/sea surface, generating high resolution imagery allowing the detection of small items by reducing errors in aerial estimation of wildlife populations. With the methodology employed in the present study (visual observations from fishing boats), macro debris of 5 cm could be sighted but the majority (9…	MSFD
A highly sensitive and selective cyanide detection using a gold nanoparticle-based dual fluorescence-colorimetric sensor with a wide concentration range	Cheng, C.; Chen, H. Y.; Wu, C. S.; Meena, J. S.; Simon, T.; Ko, F. H.	2016	cyanide contamination	nanoparticle-based dual fluorescence–colorimetric sensor	rapid, simple, reliable	comparison with traditional mehtods
Cyst-based toxicity tests XIII - Development of a short chronic sediment toxicity test with the ostracod crustacean Heterocypris incongruents: Methodology and precision	Chial, B.; Persoone, G.	2002	sediment toxicity	Short Chronic Sediment Toxicity Test with the Ostracod Crustacean Heterocypris incongruens	handy and user-friendly, low cost, rather fast	comparison with solid-phase sediment tests with aquatic invertebrates												Yes ("handy" and "user-friendly")	"This new test has many advantages over solid-phase assays with other aquatic invertebrates -- The chronic ostracod assay is indeed totally independent of stock culturing of the test organisms; has a rather short exposure time; measures concurrently lethal and sublethal end points; is miniaturized into a microscale bioassay that only requires limited bench space, sample volume, and materials; and…
Inexpensive video drop-camera for surveying sensitive benthic habitats: Applications from glass sponge (Hexactinellida) reefs in Howe Sound, British Columbia	Clayton, L.; Dennison, G.	2017	sensitive benthic habitats	video drop-camera	inexpensive, effective, available off-the-shelf	1) the method has been used successfully 2) comparative study: SCUBA diving, video observations						800+500+2500= 3800 CAD						Yes ("available off-the-shelf"
The potential for unmanned aerial vehicles (UAVs) to conduct marine fauna surveys in place of manned aircraft	Colefax, A. P.; Butcher, P. A.; Kelaher, B. P.	2018	marine fauna	manned aircrafts and unmanned aerial vehicles (UAVs)	1) UAVs are less expensive than manned aircraft surveys but to sample an equivalent area with current available UAV technology and regulations, many separate flights would likely be required, demanding either much longer sampling windows or multiple pilots and UAVs 2) UAVs are less time-efficient than manned aircraft surveys	comparative study: unmanned aerial vechiles, manned aircraft	mannes aircraft: costs associated with aircraft hire and staffing, sometimes costing >$1000 US per survey hour												1) "Compared to UAVs, the use of manned aircraft for marine surveys are relatively expensive due to costs associated with aircraft hire and staffing, sometimes costing >$1000 US per survey hour. Regardless, manned aircraft are often deemed efficient for sampling large areas, and arguably provide the greatest area sampled per-unit-cost" 2) "-- in scenarios where timely reporting is a major conside…
Determination of fish community composition in the untempered regions of a thermal effluent canal-the efficacy of a fixed underwater videography system	Cooke, S. J.; Schreer, J. F.	2002	fish community composition	fixed underwater videography apparatus	1) efficient, accurate, powerful 2) videography detected the most species compared with other techniques	comparative study: videography, observations collected by experimental angling, experimental netting with modified nets, and visual observations through the air/water interface													"Our results indicate that videography permitted the detection of the most species and the highest number of individuals. Variable visibility was the largest limitation of this approach. The addition of infrared lighting for low light conditions and a series of cameras positioned at several depths would be a cost effective, safe, and efficient method of assessing community structure and behaviour…
Comparative evaluation of airborne LiDAR and ship-based multibeam SoNAR bathymetry and intensity for mapping coral reef ecosystems	Costa, B. M.; Battista, T. A.; Pittman, S. J.	2009	coral reef ecosystem mapping	airborne LiDAR and ship-based multibeam SoNAR	survey efficiency, spatial resolution, time-efficiency, faster acquisition speed, cost, logistical ease	1) comparative study: LiDAR and SoNAR 2) comparison with ships conducting hydrographic surveys												Yes ("logistical ease")	"Several metrics were calculated to describe the time efficiency and one metric was calculated to compare the cost efficiency of the two systems when mapping the same geographic area. These comparisons determined that LiDAR data cost 6.6% less to acquire than MBES data. LiDAR was less expensive to collect because the airborne bathymetry system required 146 fewer survey lines, 362 fewer kilometers…
Testing the effectiveness of automated acoustic sensors for monitoring vocal activity of marbled murrelets Brachyramphus marmoratus	Cragg, J. L.; Burger, A. E.; Piatt, J. F.	2015	identification of marbled murrelet calls	automated sound recorders	relatively low cost of units, automation (greatly reduces costs of field personnel), portability, efficient use of power (battery life generally lasts >2 months for daily 2 h recordings), permanent record	comparison with surveys by human observers						SM2 Terrestrial model including microphones and mounting devices: US$700 + sound recognition software US$500
Conservation and education through ecotourism: Using citizen science to monitor cetaceans in the four-island region of Maui, Hawaii	Currie, J. J.; Stack, S. H.; Kaufman, G. D.	2018	Cetaceans	citizen science (Whale and Dolphin Tracker app used on platforms of opportunity (PoP))	accessibility, larger time window for data collection, additional sightings with lower costs (free application), easy to use, no need for a dedicated research vessel	comparative study: comparison with systematic transect surveys	free									No ("As such, it is important to note that Whale and Dolphin Tracker is not meant to replace systematic research surveys, but could be used as a means to supplement data collection")		Yes (no need for a dedicated research vessel, "only equipment required is a smartphone", "easy to use")	"PoPs and the use of citizen scientists should not replace systematic surveys for the management of species, but should be evaluated as an option to enhance data sets, particularly in areas where the financial or personnel resources to conduct systematic studies are lacking. PoPs can provide methods of data collection during a greater window of time, providing considerable effort that is not poss…
Implementing and innovating marine monitoring approaches for assessing marine environmental status	Danovaro, R.; Carugati, L.; Berzano, M.; Cahill, A. E.; Carvalho, S.; Chenuil, A.; Corinaldesi, C.; Cristina, S.; David, R.; Dell'Anno, A.; Dzhembekova, N.; Garcés, E.; Gasol, J. M.; Goela, P.; Féral, J. P.; Ferrera, I.; Forster, R. M.; Kurekin, A. A.; Rastelli, E.; Marinova, V.; Miller, P. I.; Moncheva, S.; Newton, A.; Pearman, J. K.; Pitois, S. G.; Reñé, A.; Rodríguez-Ezpeleta, N.; Saggiomo, V.…	2016	marine environmental status	various methods: (i) molecular approaches, including microarray, Real Time quantitative PCR (qPCR), and metagenetic (metabarcoding) tools; (ii) optical (remote) sensing and acoustic methods; and (iii) in situ monitoring instruments	rapid, sensitive, lower cost than with traditional methods, efficient, easy	comparison with traditional methods							Flow cytometry: total cost: a few euros/analysis		molecular techniques: can target a broad range of taxa in a single analysis			Flow cytometry: Yes ("easy")	1) "The costs of the MIDTAL microarray chip plus reagents and consumables is still high." 2) Flow cytometry: "The instruments can observe thousands of cells per second, so a few minutes of operation enables inspection of several hundred thousand cells." & "Besides the cost of instrumentation, which is progressively decreasing in recent years, the total cost is on the order of a few euros per anal…	MSFD
A database of chlorophyll a in Australian waters	Davies, C. H.; Ajani, P.; Armbrecht, L.; Atkins, N.; Baird, M. E.; Beard, J.; Bonham, P.; Burford, M.; Clementson, L.; Coad, P.; Crawford, C.; Dela-Cruz, J.; Doblin, M. A.; Edgar, S.; Eriksen, R.; Everett, J. D.; Furnas, M.; Harrison, D. P.; Hassler, C.; Henschke, N.; Hoenner, X.; Ingleton, T.; Jameson, I.; Keesing, J.; Leterme, S. C.; James McLaughlin, M.; Miller, M.; Moffatt, D.; Moss, A.; Naya…	2018	chlorophyll a as an estimate of phytoplankton biomass	spectrophotometry, fluorometry	easy, cheap, samples require minimal processing and storage, effective	1) comparison with evaluation of biomass by cell counts 2) comparison with high performance liquid chromatography (HPLC)	freely available database											Yes (minimal sample processing, simple)
Monitoring tropical alpine lake levels in a culturally sensitive environment utilizing 3D technological approaches	Delparte, D. M.; Belt, M.; Nishioka, C.; Turner, N.; Richardson, R. T.; Ericksen, T.	2014	lake bathymetry	soft-copy stereo photogrammetry from aerial photography, image-based 3D reconstruction from overlapping photographs (Structure from Motion) and terrestrial laser scanning (TLS)	cost, accuracy, faster than other methods	1) comparative study: soft-copy stereo photogrammetry from aerial photography, image-based 3D reconstruction from overlapping photographs (Structure from Motion) and terrestrial laser scanning (TLS) 2) comparison with "more expensive and time-consuming data collection methods such as terrestrial LiDAR"													1) "Depending upon the application and accuracy needs for similar studies beyond the scope of this project, our results indicate that a low-cost SfM approach offers a viable option with accuracy close to that of TLS." 2) "On the-ground SfM photography is lower cost, but variations in terrain and a reduced ability to cover larger areas creates limitations. However, by blending these data collectio…
Fast and easy method for seagrass monitoring: Application of acoustic telemetry to precision mapping of Posidonia oceanica beds	Descamp, P.; Holon, F.; Ballesta, L.; Guilbert, A.; Guillot, M.; Boissery, P.; Raimondino, V.; Deter, J.	2011	seagrass beds	acoustic telemetry	fast, precise, cheap, non-invasive, enormous scientific gain, highly efficient, easy	comparison with the RSP (Réseau de Surveillance Posidonie) method						15 000 Euros				Yes ("In parallel, the scientific gain in terms of precision and potential for comparative analyses is enormous and we are convinced that it is time for the method to be routinely used.")	"Our study showed a relatively good accuracy (from 1 to 10 cm) of the system when used up to 50 m."	Yes ("all of the nine meadows were mapped easily and quickly")	1) "Even on regressive parts, contrary to the RSP method, patches and tufts were recorded and precisely monitored in a short time. This efficiency makes acoustic telemetry cheaper than the RSP method because it requires less underwater work and less marking material for a telemetric system which costs around 15000 Euros. . This would permit us to survey all seagrass species dynamics (colonization…	WFD
Poly(dimethylsiloxane) microchip electrophoresis with contactless conductivity detection for measurement of chemical warfare agent degradation products	Ding, Y.; Garcia, C. D.; Rogers, K. R.	2008	organophosphonate nerve agent degradation products	poly(dimethylsiloxane) (PDMS) microchip electrophoresis with contactless conductivity detection	low cost, minimal sample and reagent requirements, short analysis time (fast), and portability, sensitivity, easy construction, efficient	comparison with conventional capillary elecrophoresis/ion cromatography												Yes (" simple construction and operation")	1) "Under optimal conditions, analyses were completed in less than 2 min." 2) "The ability of this technique to detect major nerve agent breakdown products is advantageous in terms of speed, efficiency, portability, sensitivity, cost, and sample size compared to conventional capillary electrophoresis or ion chromatography systems."
Measurement of nitrogen mustard degradation products by poly(dimethylsiloxane) microchip electrophoresis with contactless conductivity detection	Ding, Y.; Rogers, K.	2008	nitrogen mustard degradation product	Poly(dimethylsiloxane) Microchip Electrophoresis with Contactless Conductivity Detection	cost-effective construction (low-cost), simple operation, portability, and small required sample volumes, efficiency	comparison with gas chromatography-mass spectrometry (GC-MS) or liquid chromatography mass spectrometry (LC-MS)												Yes ("simple operation" and "cost-effective construction")	1) "The response times for the three ethanolamines were less than 5 min" 2) "Compared to conventional analytical methods, this miniaturized system offers promise for on-site monitoring of degradation products of the nitrogen mustard class of chemical warfare agents, with advantages of cost-effective construction, simple operation, portability, and small required sample volumes."
Assessing Anchor Damage on Coral Reefs: A Case Study in Selection of Environmental Indicators	Dinsdale, E. A.; Harriott, V. J.	2004	anchor damage on coral reefs	selection of environmental indicators	reliable repeatable measures, relevance, time to response to management, ease of measure, natural variability, sampling window, ease of training, baseline data, time to measure	comparative study: several environmental indicators (methods are assessed according to following criteria: reliable repeatable measures, relevance, time to response to management, ease of measure, natural variability, sampling window, ease of training, baseline data, time to measure)												Yes ("ease of measure" and "ease of training)	"In this study, measures that reflected injuries to coral colonies were generally more efficient than traditional measures of coral cover in describing the effects of anchoring. The number of overturned colonies was identified as the single most useful indicator of coral reef condition associated with anchoring intensities. The indicator selection framework developed here has the advantages of be…
Evaluation of fixed wavelength fluorescence and synchronous fluorescence spectrophotometry as a biomonitoring tool of environmental contamination	Dissanayake, A.; Galloway, T. S.	2004	PAH contamination in shore crabs	fixed wavelength fluorescence & synchronous fluorescence spectrophotometry	rapid, less expensive than spectroscopic fluorescence methods, effective	comparison with spectroscopic fluorescence methods													"Fixed wavelength fluorescence (FF) and synchronous fluorescence spectrometry (SFS) are presented as alternate, less expensive methods of PAH detection."
Detection, quantitation and identification of enteroviruses from surface waters and sponge tissue from the Florida Keys using real-time RT-PCR	Donaldson, K. A.; Griffin, D. W.; Paul, J. H.	2002	pathogenic human enteroviruses	Taqman (R) one-step Reverse transcription (RT)–PCR	rapid, less expensive than cell culture techniques, specific, sensitive, reproducible, time efficient	comparative study: comparison with cell culture method													"Time and cost efficiency of this one-step real-time RT–PCR methodology makes this an ideal technique to detect, quantitate and identify pathogenic enteroviruses in recreational waters."
Use of biological detection methods to assess dioxin-like compounds in sediments of Bohai Bay, China	Dong, W.; Wang, F.; Fang, M.; Wu, J.; Wang, S.; Li, M.; Yang, J.; Chernick, M.; Hinton, D. E.; Pei, D. S.; Chen, H.; Zheng, N.; Mu, J.; Xie, L.; Dong, W.	2019	dioxin-like compounds in sediments	biological assay using embryo and larval zebrafish (exposure to sediment extract)	rapid, sensitive	comparison with chemical approaches													1) "Our battery of biological assays proved to be rapid, sensitive, and cost-effective ways to evaluate chemical contaminants and their effects in a heavily polluted environment." 2) "At 48 h, 72 h and 96 h of exposure, 20 larvae from each treatment were sampled and pooled."
How much effort is enough? The power of citizen science to monitor trends in coastal cetacean species	Embling, C. B.; Walters, A. E. M.; Dolman, S. J.	2015	cetaceans (bottlenose dolphins)	citizen science: shore-based observation	accessible, feasible throughout the year, takes relatively little time, effective, easy to observe	comparison with boat and aerial surveys												Yes ("easy to observe")	"Different levels of effort can therefore be recommended dependent on site and conservation requirements, with highest levels of effort (5 watches per day minimum) recommended for relatively immediate (inter-annual) trends in dolphin occurrence, medium levels of effort (2–3 watches per day) for detecting temporal changes over a longer period of time (e.g. between 6-yearly reporting of SAC status)…
Investigating the significance of dissolved organic contaminants in aquatic environments: Coupling passive sampling with in vitro bioassays	Emelogu, E. S.; Pollard, P.; Robinson, C. D.; Smedes, F.; Webster, L.; Oliver, I. W.; McKenzie, C.; Seiler, T. B.; Hollert, H.; Moffat, C. F.	2013	dissolved organic contaminants	coupling passive sampling with in vitro bioassays (silicone rubber passive sampling devices (SR-PSDs))	rapid, economical	comparison with traditional water monitoring techniques and chemical analysis														WFD, MSFD
Spatial ecology of estuarine crocodile (Crocodylus porosus)nesting in a fragmented landscape	Evans, L. J.; Jones, T. H.; Pang, K.; Saimin, S.; Goossens, B.	2016	estuarine crocodile (Crocodylus porosus) nesting	drones (unmanned aerial vehicles (UAVs))	enables large survey area to be completed, low cost	comparison with traditional methods of nesting survey		"image stitching (a cost of around GBP1 per hectare (total area surveyed 6710 ha)"											"Whilst in terms of cost, drone technology is far cheaper than many traditional survey methodologies, the main barrier to its use by small independent research projects is the cost of image stitching (a cost of around GBP1 per hectare (total area surveyed 6710 ha)). The number of images produced during flights prohibited the use of freeware image stitching software. These image data can be collec…
A cost-effective technique for measuring relative water movement for studies of benthic organisms	Evans, S. N.; Abdo, D. A.	2010	water movement	accelerometer/water-movement device (H2OMotion logger)	effective, affordable cost, accurate	comparison with other methods (e.g. dynamometers, clod cards and slow-dissolving plaster standards (SLODS))						approximately US$150				No (is not designed as a replacement for more advanced devices)			1) "The H2OMotion designs represent a technique that can provide water-movement data accurately at an affordable cost. The accelerometer used in the present study retails for approximately US$75 (www.microdaq.com/occ/pendant/ pendant_g_data_logger.php, verified 9 August 2010). Additional components for both designs cost approximately US $75, for a total development cost of approximately US$150. T…
New puerulus collector design suitable for fishery-dependent settlement monitoring	Ewing, G.; Frusher, S.	2015	puerulus settlements	commercial lobster fleet for the deployment and servicing of puerulus collectors	reduced costs, can operate in adverse sea states	comparison with other methods													"The strategy of utilizing the commercial lobster fleet for the deployment and servicing of puerulus collectors was pursued because it has the advantages of reducing research costs (as lobster vessels frequent the remote locations where the fishery is conducted), increasing safety (as they are prepared for, and accustomed to, operating in the adverse sea states common to these areas), and involve…
Breathing life into fisheries stock assessments with citizen science	Fairclough, D. V.; Brown, J. I.; Carlish, B. J.; Crisafulli, B. M.; Keay, I. S.	2014	fisheries stock	citizen science program (recreational fishers voluntarily donate fish skeletons)	reduced costs compared with other methods, improved sample sizes	comparison with large scale stratified sampling via chartered or research vessels													"1) "Another benefit of SUYS, critical for its long-term viability, has been the reduction in the annual cost of collection per fish skeleton by about 50–60% of what costs would be if an active sampling regime was adopted today." 2) "Furthermore, a citizen science approach to data collection on the west coast of Australia would be significantly cheaper than largescale stratified sampling via char…
Rapid and cost-effective assessment of connectivity among assemblages of Choerodon rubescens (Labridae), using laser ablation ICP-MS of sagittal otoliths	Fairclough, D. V.; Edmonds, J. S.; Lenanton, R. C. J.; Jackson, G.; Keay, I. S.; Crisafulli, B. M.; Newman, S. J.	2011	connectivity among assemblages of Choerodon rubescens (Labridae)	laser ablation ICP-MS of sagittal otoliths	rapid, minimised cost	comparison with tagging studies	estimated cost of otolith collection A$200 (US$201; exchange rates as at 19/1/11; source http://www.xe.com) per otolith if one otolith per fish was required												1) "Assuming the cost of tagging (using spaghetti tags) each fish is the same as the cost of collecting each otolith (A$200) and that we achieve a 10% tag return, the cost of a tagging study would be ca 10× that of the otolith chemistry study because 10× as many fish would need to be tagged for an equivalent quantity of data. Thus, the estimated cost of collecting the 250 fish for the current stu…
Screening water for pollutants using biological techniques under European Union funding during the last 10 years	Farré, M.; Brix, R.; Barceló, D.	2005	pollutants	various biological techniques (bioassays, immunoassays, biosensors)	rapid, low cost, easy to use, compact	methods indirectly compared with each other												Yes ("easy-to-use formats")	"Enzymes typically used in amperometric biosensors are oxidases. The main advantage of this class of trans-ducer is the low cost; a high degree of reproducibility and disposable electrodes are often available. The instru-mentation is also very easy to obtain and can be inexpensive and compact; this allows for the possibility of on-site measurements."	WFD
A simple genetic identification method for Northeast Atlantic smoothhound sharks (Mustelus spp.)	Farrell, E. D.; Clarke, M. W.; Mariani, S.	2009	smoothhound sharks	multiplex PCR reaction that utilizes a set of mtDNA primers	1) simple, results are easy to interpret 2) rapid identification of large numbers of samples 3) quick and reliable results 4) suitable for larfe scale screening 5) less expensive than other methods 6) convenient	comparison with other methods, e.g. barcoding												Yes ("convenient" and "results are easy to interpret"	"Methods such as bar-coding can prove costly if large numbers of samples need to be identified, so the development of more cost-effective methods suitable for large-scale screening is necessary. The method described here fulfils this requirement and can ensure quick and reliable results, which are simple to interpret"
The use of δ15N signatures of translocated macroalgae to map coastal nutrient plumes: Improving species selection and spatial analysis of metropolitan datasets	Fernandes, M.; Benger, S.; Sharma, S. K.; Gaylard, S.; Kildea, T.; Hoare, S.; Braley, M.; Irving, A. D.	2012	nitrogen-enriched wastewater plumes	macroalgae C. valonioides as a bioindicator	C. valonoides: low cost of collection, suitable for open water, short deployment time, low effort, effective	comparative study: comparison between different macroalgae												Yes (doesn't require costly and time-consuming analyses)	1) "Because the detection and interpretation of plumes is based on the modelling of spatially distributed data, the technique is effective without the need for costly and timeconsuming analysis of the isotopic signature of DIN in seawater." 2) "The dataset from the Adelaide metropolitan coast provided an opportunity to investigate optimal sampling density, with spatial analysis suggesting reliabl…
Gigapixel big data movies provide cost-effective seascape scale direct measurements of open-access coastal human use such as recreational fisheries	Flynn, D. J. H.; Lynch, T. P.; Barrett, N. S.; Wong, L. S. C.; Devine, C.; Hughes, D.	2018	recreational fishing	high-resolution autonomous camera system CRAGS	low labor costs, less time-consuming, remote, able to observe many objects simultaneously in high detail	1) comparative study: comparison with bus-route survey 2) "We also carefully logged all time spent on the project to compare total labor costs between CRAGS and the bus route for both data collection and processing to determine effort across the comparative month as well as for cost per sample."	2.5% of the bus-route labor cost						monthly labor costs: a quarter of the bus-route survey	~5 images per day appeared to adequately describe the interdaily variation					1) "While data extraction for CRAGS took longer compared to the bus route—at 3.81 FTE days—total monthly labor for CRAGS took only a quarter of the time and on a per-sample comparison was only 2.5% of the bus-route labor cost." 2) "Our analysis of labor required to both collect and process data, showed that CRAGS required considerably less resources to collect approximately nine times more freque…
Mapping Posidonia oceanica from IKONOS	Fornes, A.; Basterretxea, G.; Orfila, A.; Jordi, A.; Alvarez, A.; Tintore, J.	2006	Posidonia oceanica/seabed types classification	IKONOS image classification (satellite remote sensing)	rapid, less expensive than airborne methods, practical, effective	comparison with other methods													"In summary, these results show that IKONOS image classification can be a valuable method for a rapid identification of seabed types in shallow waters. Even though airborne methods may offer higher resolution than satellite imagery, the lower cost of satellite based classification techniques makes it an attractive tool for the management of coastal waters"
Development of an improved rapid enzyme inhibition bioassay with marine and freshwater microalgae using flow cytometry	Franklin, N. M.; Adams, M. S.; Stauber, J. L.; Lim, R. P.	2001	contaminant impacts in natural waters	flow cytometry	fast	comparison with conventional algal bioassay techniques													"Flow cytometry has an advantage over conventional algal bioassay techniques in that it provides a fast and quantitative measurement of fluorescence in individual algal cells."
Rapid detection of enteroviruses in small volumes of natural waters by real-time quantitative reverse transcriptase PCR	Fuhrman, J. A.; Liang, X.; Noble, R. T.	2005	viral contamination	real-time quantitative reverse transcriptase PCR	fast, sensitive, readily usable	authors aren´t aware of a more suitable methods, comparison with cell culture assays										Yes (Authors are not aware of a better method)		Yes ("readily usable")	"The presented filtration-qRT-PCR approach is fast (<8 h from sampling to results), sensitive, and cost efficient and is promising for monitoring viral contamination in environmental water samples." 2) "We are not aware of any comparable small-volume and rapid method that has been shown to be better at the low (but still potentially hazardous) virus concentrations expected from contaminated recre…
Sperm viability assessment in marine invertebrates by fluorescent staining and spectrofluorimetry: A promising tool for assessing marine pollution impact	Gallo, A.; Boni, R.; Tosti, E.	2018	sperm viability in marine invertebrates	dual DNA fluorescent staining coupled with spectrofluorimetric analysis	simple operation, sensitive, rapid, relatively inexpensive instrument, accurate, effective	comparison with flow cytometry												Yes ("simple operation", "availability of a relatively inexpensive instrument")	"Compared with flow cytometry, spectrofluorimetry is a high sensitive, specific, simple, easy to operate, and rapid technique that requires a relatively inexpensive instrument"
Comparisons among survey methodologies to test for abundance and size of a highly targeted fish species	Gardner, J. P. A.; Struthers, C. D.	2013	abundance and size of blue cod P. colias	baited underwater video BUV	specificity, easy to use, low sampling effort, efficient	1) comparative study: comparison with experimental angling EA and underwater visual census UVC 2) three methods compared with each other on their "ease of use and accuracy of estimates of mean abundance and mean size for P. colias"												Yes ("ease of use)	1) "The BUV consistently returned the greatest precision in abundance estimates as measured by the smallest s.e. (Fig. 3), despite having the equal lowest sampling effort (BUV and EA sampling effort consisted of 64 replicates, UVC required 144 transects)." 2) "In contrast, the BUV required only three individuals per survey (the P.I., boat skipper and one assistant on the boat to deploy the camera…
Exploring the utility of Posidonia oceanica chlorophyll fluorescence as an indicator of water quality within the European Water Framework Directive	Gera, A.; Alcoverro, T.; Mascaró, O.; Pérez, M.; Romero, J.	2012	water quality	pulse-amplitude-modulated (PAM) fluorometry (Posidonia oceanica chlorophyll fluorescence as an indicator)	fast, accurate, simple, easy to employ, reasonably low cost	comparison with other bioindicator analyses										No ("-- there remains a long distance this technique has to travel before it can be used as a one-stop solution to assess water quality within programmes like the European Water Framework Directive.")		Yes ("Easy to employ")	1) "the method fits most criteria of an ideal monitoring tool being relatively easy to employ, requiring reasonably low investment of time and money, and allowing direct in situ measurements of a range of environmentally sensitive indicator parameters" 2) "Perhaps the greatest value of the PAM fluorometry method is that it makes possible direct, non-destructive, rapid and accurate measurement of …	WFD
Three-dimensional mapping of marine caves using a handheld echosounder	Gerovasileiou, V.; Trygonis, V.; Sini, M.; Koutsoubas, D.; Voultsiadou, E.	2013	3D mapping and visualization of simple marine caves	echosounder handheld by a diver	rapid, adaptable, inexpensive, doesn't require a lot of personnel or equipment, easy	comparison with terrestrial methods												Yes ("ease of underwater implementation", "measurements that are easy to acquire")	"The method is applicable both to underwater and semi-submerged caves, has a minimum environmental footprint and can be implemented by 2 divers over 1 to 2 dedicated dives. It requires a regular dive line, an inexpensive handheld echosounder and standard diving equipment."
Making the most of data-poor fisheries: Low cost mapping of small island fisheries to inform policy	Gill, D. A.; Oxenford, H. A.; Turner, R. A.; Schuhmann, P. W.	2019	fishing activity of small fisheries	fisher interviews	low cost, simple, rapid, effective	comparison with wealthier nations with more advanced monitoring systems												Yes ("simple")	"This study presents a simple, yet effective way to ra-pidly assess the spatial and temporal variability in fishing activity within a small-scale fishery."
Free-diving underwater fish photography contests: A complementary tool for assessing littoral fish communities	Gordoa, A.; Boada, J.; García-Rubies, A.; Sagué, O.	2018	littoral fish communities	free-diving underwater fish photography contests	1) effective 2) contest enhances competition between participants (= data gatherers) to obtain maximum fish diversity	comparison with other studies using visual censuses or destructive techniques										No (method is complementary and has several weaknesses)	"The type of information used in this study has several weaknesses, such as a potential underestimation of the most frequent species"			MSFD
Turks and Caicos Islands 2006 coral reef assessment: Large-scale environmental and ecological interactions and their management implications	Goreau, T. J.; Fisher, T.; Perez, F.; Lockhart, K.; Hibbert, M.; Lewin, A.	2008	coral reef cover	extensive assessment method (visual estimates by diving, snorkling or towing)	covers a large area, accurate on large scales, ideal for maximizing information at minimum cost and when time is limited	comparison with traditional reef assessment methods (= intenstive methods)													"Although intensive methods appear to give precise results, they are often inaccurate or inadequate samples of the larger habitat. In contrast, extensive methods are less precise but more accurate on larger scales, and most importantly, they integrate over patchiness of many scales. Each is appropriate for a different class of questions, but extensive methods are much more informative if time and…
Abundance of manatees in Panama estimated from side-scan sonar	Guzman, H. M.; Condit, R.	2017	manatee abundance	side-scan sonar on a boat	cheap once purchased, accurate, allows for repeated counts	comparison with aerial surveys						US$20,000				No (long-term monitoring should be local studies combined with aerial surveys)			"The sonar device is costly—in the range of US$20,000— but once purchased, surveys can be finished for the cost of gasoline and thus repeated across seasons and years, allowing tests of population trends and seasonality."
A deep learning-enabled portable imaging flow cytometer for cost-effective, high-throughput, and label-free analysis of natural water samples	Gӧrӧcs, Z.; Tamamitsu, M.; Bianco, V.; Wolf, P.; Roy, S.; Shindo, K.; Yanny, K.; Wu, Y.; Koydemir, H. C.; Rivenson, Y.; Ozcan, A.	2018	concentration of a potentially toxic alga (Pseudo-nitzschia)	imaging flow cytometer	reduced cost, compact, light, portable, simple, automatic, provides user real-time feedback on the total plankton count detected	comparison with other imaging flow cytometers						760-2500 USD						Yes ("low hardware complexity", "simple", "compact")	1) "Owing to its low hardware complexity in comparison with other imaging flow cytometer technologies, the component cost of the system is very low (<$2500), and with large volume manufacturing, it could be built for less than $760 (see Supplementary Table S1). This remarkable cost-effectiveness opens up various exciting opportunities for environmental microbiology research and could allow the cr…
Prospects and challenges of environmental DNA (eDNA) monitoring in freshwater ponds	Harper, L. R.; Buxton, A. S.; Rees, H. C.; Bruce, K.; Brys, R.; Halfmaerten, D.; Read, D. S.; Watson, H. V.; Sayer, C. D.; Jones, E. P.; Priestley, V.; Mächler, E.; Múrria, C.; Garcés-Pastor, S.; Medupin, C.; Burgess, K.; Benson, G.; Boonham, N.; Griffiths, R. A.; Lawson Handley, L.; Hänfling, B.	2019	aquatic biodiversity	eDNA analysis	rapid, can provide data even when a pond has dried out during summer	comparison with pond biodiversity assessments in general													"Environmental DNA (eDNA) analysis is a rapid, non-invasive, cost-efficient biodiversity monitoring tool with enormous potential to inform aquatic conservation and management."	WFD
Needle in a haystack? A comparison of eDNA metabarcoding and targeted qPCR for detection of the great crested newt (Triturus cristatus)	Harper, L. R.; Lawson Handley, L.; Hahn, C.; Boonham, N.; Rees, H. C.; Gough, K. C.; Lewis, E.; Adams, I. P.; Brotherton, P.; Phillips, S.; Hänfling, B.	2018	the great crested newt Triturus cristatu	eDNA analysis metabarcoding	rapid	comparative study: qPCR, rDNA analysis metabarcoding	qPCR: 47 GBP per pond, metabarcoding 50 GBP per pond ("metabarcoding was marginally more expensive (£3 per pond) than qPCR, but used 1 day less of investigator effort")				qPCR: 8736 GBP (57 working days), metabarcoding 8769 GBP (56 working days)	qPCR: 16410 GBP, metabarcoding: 17319 GBP				No ("We conclude that eDNA metabarcoding is not yet a replacement for targeted qPCR and conventional survey, but rather another tool in the ecologist toolbox.")			"eDNA metabarcoding becomes more cost-efficient as more samples are processed but fewer replicates would reduce qPCR cost. Cost of eDNA monitoring is influenced by sample size, methods, replication, laboratory, statistical power, and occupancy modeling. Consequently, cost is proportional to project requirements and will vary depending on choice of qPCR or metabarcoding workflow. Whilst qPCR is es…
High-resolution satellite remote sensing of littoral vegetation of Lake Sevan (Armenia) as a basis for monitoring and assessment	Heblinski, J.; Schmieder, K.; Heege, T.; Agyemang, T. K.; Sayadyan, H.; Vardanyan, L.	2011	littoral vegetation	high-resolution satellite remote sensing (multi-spectral satellite QuickBird)	practical, less expensive than other methods, requires less effort than other methods, effective, high-resolution	1) comparison with airborne hyper-spectral scanner data and flight campaigns from foreign countries 2) comparative study: QuickBird satellite remote sensing, ground reflectance measured with RAMSES during field campaigns													"Although most applications in lake littoral zones are based on airborne hyper-spectral scanner data, less cost and effort are required to test commercially available, operational satellite data with lower spectral resolution. We submit that the latter technique offers a practical and cost-effective alternative for monitoring and ecological assessment in lake littoral zones, particularly in remot…
Remote sensing of coral reefs for monitoring and management: A review	Hedley, J. D.; Roelfsema, C. M.; Chollett, I.; Harborne, A. R.; Heron, S. F.; Weeks, S. J.; Skirving, W. J.; Strong, A. E.; Mark Eakin, C.; Christensen, T. R. L.; Ticzon, V.; Bejarano, S.; Mumby, P. J.	2016	coral reefs	remote sensing from satellites	1) provides data on large scale patterns: enables the simultaneous study of extensive reef areas for the assessment of spatial patterns and can provide a high frequency of observation for the assessment of temporal patterns 2) faster than field survey 3) data acquisition costs can be zero	comparison with field surveys
Implementation options for DNA-based identification into ecological status assessment under the European Water Framework Directive	Hering, D.; Borja, A.; Jones, J. I.; Pont, D.; Boets, P.; Bouchez, A.; Bruce, K.; Drakare, S.; Hänfling, B.; Kahlert, M.; Leese, F.; Meissner, K.; Mergen, P.; Reyjol, Y.; Segurado, P.; Vogler, A.; Kelly, M.	2018	Biological quality elements (phytoplankton, benthic flora, benthic invertebrates, fish)	DNA-based identification (eDNA, metabarcoding etc)	low cost, faster processing speed, reliable, simple, effective, reproducibility	1) comparison with traditional methods 2) "We use a variety of criteria related to the anticipated suitability (for example the expected increase in processing speed, lower costs) and the maturity of development (for example the extent to which assessment methods will need to be adapted)."										No yet ("DNA-based identification will be a valuable step into more advanced methods of DNA-based monitoring, which may complement or even replace more traditional monitoring systems in the future.")		Yes ("simple")	1) "For fish, traditional electrofishing or gill-netting can be replaced by water samples for extraction of eDNA, which would be a simple and effective alternative (high)." 2) "The advantages of DNA-based identification are obvious for fish: eDNA offers a well-suited and reliable sampling method (although different from conventional methods), with a high probability of detecting species (compared…	WFD
Hindcasting water clarity from Landsat satellite images of unmonitored shallow lakes in the Waikato region, New Zealand	Hicks, B. J.; Stichbury, G. A.; Brabyn, L. K.; Allan, M. G.; Ashraf, S.	2013	lake water clarity	Landsat satellite imagery	high temporal and spatial scale for low cost, accessibility, reliable, free imagery	comparison with in situ measurements		freely available										Yes ("free access")	"The lifespan of current Landsat sensors is ending, but free access to NASA’s Landsat archive and the launch of new sensors opens opportunities to continue to monitor changes in the environment."
Autonomous inland water monitoring: Design and application of a surface vessel	Hitz, G.; Pomerleau, F.; Garneau, M. E.; Pradalier, C.; Posch, T.; Pernthaler, J.; Siegwart, R. Y.	2012	algal blooms	autonomous surface vessel (ASV)	remote, fast deployments, combines temporal and spatial resolutions, easily operable	comparison with manual sampling												Yes (easily operable)	"The waypoint navigation is the core of the mission planning system of the platform, which is straightforward enough so that biologists can easily operate it."
Rapid underway profiling of water quality in Queensland estuaries	Hodge, J.; Longstaff, B.; Steven, A.; Thornton, P.; Ellis, P.; McKelvie, I.	2005	water quality	underway water quality monitoring system (RUM-Rapid Underway Monitoring)	rapid, comprehensive, able to detect small-scale structures, low cost	comparison with other technologies & manual sampling						AUD $30 000							"The basic configuration of RUM, including software, GPS, sonde, computer hardware and computer software can be assembled for _x0001_AUD $30 000. However, one of the key features of RUM is the ease with which additional instrumentation can be added. "
A comparison between professionally (Florida department of environmental protection) and volunteer (Florida LAKEWATCH) collected trophic state chemistry data in Florida	Hoyer, M. V.; Wellendorf, N.; Frydenborg, R.; Bartlett, D.; Canfield Jr, D. E.	2012	water quality (total phosphorus, total nitrogen, cholophyll)	field sampling and analysis by volunteers (citizen science)	low cost, nearly equivalent data quality	comparative study: comparison with professionally conducted sampling and analysis										No ("To use LAKEWATCH data for regulatory proceedings, however, LAKEWATCH would have to make several changes in their operating procedures following the QA Rule.")			"Properly trained volunteers should be viewed as partners, and volunteer monitoring can be embraced as a robust tool for obtaining credible, cost-effective data."
A modified DGT technique for the simultaneous measurement of dissolved inorganic nitrogen and phosphorus in freshwaters	Huang, J.; Bennett, W. W.; Teasdale, P. R.; Kankanamge, N. R.; Welsh, D. T.	2017	freshwater dissolved inorganic nutrient concentrations	modified diffusive gradients in thin films (DGT) technique (INP-DGT)	fast, lower cost, saves time and materials	comparative study: comparison with other existing DGT techniques													"Compared to the single-analyte DGT techniques for NH4-N, NO3-N and PO4-P, the new DGT technique has the advantage of reducing the materials and time required for preparation, deployment and analysis, requiring only a single sampler rather than three individual samplers. "
Development and validation of probe-based multiplex real-time PCR assays for the rapid and accurate detection of freshwater fish species	Hulley, E. N.; Tharmalingam, S.; Zarnke, A.; Boreham, D. R.	2019	fish species identification	real-time species-specific qPCR hydrolysis primer-probe sets	low material and labour costs, rapid, accurate, high sensitivity, effective	1) comparative study: comparison with DNA barcoding and morphological identification 2) A cost/time comparison analysis	total: $5.82		Primers $0.0003, Probes $0.02, Hydrolysis Mix $1.40, Microamp 96-well Plates $0.01			DNA extraction kit per sample: $3.39/per 96 samples: $325.44	total for 96 samples: $563.09		"can be utilized for various other species identification initiatives"	Yes ("substantially more cost-effective and time efficient than DNA barcoding and morphological identification methods")	100% accuracy		1) "To identify an individual sample, qPCR was the cheapest option at $5.82 --- The cost of the primerprobe sets becomes substantially lower as the sample number increased. For example, when all wells of a 96-format qPCR machine are utilized, 96 samples can be processed for approximately $560, less than half the cost of the other methods (DNA barcoding and morphological identification methods exc…
Thermal plume effects: A multi-disciplinary approach for assessing effects of thermal pollution on estuaries using benthic diatoms and satellite imagery	Ingleton, T.; McMinn, A.	2012	thermal pollution in coastal environments	Landsat satellite imagery	readily accessible imagery, simultaneously collects data from a large area, high precision	comparison with aerial techniques										No ("not ideal")		Yes ("Imagery is readily accessible")	"The use of SST imagery to infer water temperature within L5T6 imagery was not ideal and would preferably be ground-truthed using coincident field data."
REFLICS: Real-time flow imaging and classification system	Iwamoto, S.; Checkley, Jr D. M.; Trivedi, M. M.	2001	fish eggs	real-time flow imaging and classification system (REFLICS)	continuous measurements, accurate, powerful system on low cost, easy to maintain	comparison with traditional methods (point samples)												Yes ("easy to maintain"	"REFLICS’s dual-processor PC and MaxPCITM is a powerful video-processing module providing the required performance, while minimizing equipment, development, and maintenance costs."
An evaluation of the daily egg production method to estimate spawning biomass of snapper (Pagrus auratus) in inner Shark Bay, Western Australia, following more than a decade of surveys 1997-2007	Jackson, G.; Cheng, Y. W.; Wakefield, C. B.	2012	status of snapper stocks	daily egg production method (DEPM)	inexpensive, effective	comparative study: comparison with tagging method "in terms of relative costs and other benefits within a monitoring framework"							1.8-2.5 times less expensive than tagging						1) "Tagging was 1.8–2.5 times more expensive than the DEPM survey but the results were available more quickly (within ∼1 month) compared with DEPM survey estimates (up to 6 months)." 2) "Experience indicates that the DEPM may be easier and cheaper to apply to non-pelagic species (---)."
Species-level biodiversity assessment using marine environmental DNA metabarcoding requires protocol optimization and standardization	Jeunen, G. J.; Knapp, M.; Spencer, H. G.; Taylor, H. R.; Lamare, M. D.; Stat, M.; Bunce, M.; Gemmell, N. J.	2019	species‐level biodiversity	environmental DNA (eDNA) metabarcoding protocol	time‐efficient, powerful, efficient, relatively cheap	1) comparative study: commonly employed methods of seawater filtering and DNA isolation and four metabarcoding assays 2) indirect comparison with other methods ("-- as the marine biome is frequently under‐surveyed due to its inaccessibility and the consequent high costs involved.")													1) "Filtration through cellulose‐nitrate membranes and extraction with Qiagen's DNeasy Blood & Tissue Kit outperformed other combinations of capture and extraction methods, showing a ninefold improvement in DNA yield over the poorest performing methods. Use of optimized protocols resulted in a significant increase in OTU and species richness for targeted metabarcoding assays." 2) "Our results dem…
A whole-cell bioreporter assay for quantitative genotoxicity evaluation of environmental samples	Jiang, B.; Li, G.; Xing, Y.; Zhang, D.; Jia, J.; Cui, Z.; Luan, X.; Tang, H.	2017	genotoxicity of environmental samples/crude oil in seawater	whole-cell bioreporter assay for genotoxicity assessment	1) rapid, sensitive, selective, compact, portable, simple to use 2) less time consuming and laborious than chemical analysis 3) cheaper than chemical analysis	comparison with chemical analysis
Remote passive acoustic monitoring: Listening for whales and dolphins from the safety of land	Johnston, P.; Baruwa, S.; Wyatt, R.	2015	whales and dolphins	remote passive acoustic monitoring	less laborious than alternative methods, doesn´t require an on-board operator	comparison with alternative methods
Metabolic profiling of Mytilus galloprovincialis and its potential applications for pollution assessment	Jones, O. A. H.; Dondero, F.; Viarengo, A.; Griffin, J. L.	2008	marine pollution	H-nuclear magnetic resonance (NMR)-based chemometric analysis to the marine mussel Mytilus galloprovincialis	1) rapid 2) enables the concentrations of a wide range of small-molecule metabolites to be considered simultaneously	comparison with classical assays
A method of mapping macrophytes in large lakes with regard to the requirements of the Water Framework Directive	Jäger, P.; Pall, K.; Dumfarth, E.	2004	area distribution of emersed and submersed macrophytes	Differential Global Positioning System (DGPS) and echo-sounding enable	fast, accurate	comparison with SCUBA diving														WFD
EROD activity in gill filaments of anadromous and marine fish as a biomarker of dioxin-like pollutants	Jönsson, M.; Abrahamson, A.; Brunström, B.; Brandt, I.; Ingebrigtsen, K.; Jørgensen, E. H.	2003	dioxin-like chemicals pollution	gill filament-based ethoxyresorufin O-deethylase (EROD) assay	easy, applicable	comparison with several fish species												Yes ("easy", "applicable to a number of limnic and marine fish species")	1) "In conclusion, this study shows that dioxin-like pollutants can be monitored by the gill filament EROD assay using Atlantic salmon, Arctic charr, saithe and Atlantic cod, whereas the spotted wolffish seems less suitable in this respect." 2) "Finally, we found that laboratory exposure to water and sediments collected in the wild is an easy and cost-effective way to monitor AhR agonist in the e…
Risk assessment of urban lake water quality based on in-situ cyanobacterial and total chlorophyll-a monitoring	Kalaji, H. M.; Sytar, O.; Brestic, M.; Samborska, I. A.; Cetner, M. D.; Carpentier, C.	2016	toxic cyanobacteria	Alert Level Framework: simultaneous measurements of total and cyanobacterial chlorophyll-a	rapid, simple, lower cost, could indicate health risks	compared to determining cyanobacterial blooms via cell counts												Yes ("easily applicable", "simple")	"The Alert Level Framework based on cyanobacterial chlorophyll-a levels is a rapid and easily applicable method for determining the severity of cyanobacterial developments"
A comparison of two methods for surveying aquatic macrophyte communities in boreal lakes: Implications for bioassessment	Kanninen, A.; Vallinkoski, V. M.; Leka, J.; Marjomäki, T. J.; Hellsten, S.; Hämäläinen, H.	2013	aquatic macrophyte communities in boreal lakes	the transect survey and the phytolittoral inventory	the observed species richness and a number of ecological quality (community) metrics and their variability both between the methods and within them in relation to sampling effort and operator (the transect survey vs the phytolittoral inventory)	comparative study: a transect survey and a phytolittoral inventory													1) "The effective total operating time per lake used to conduct the surveys did not differ significantly between methods (TS: 424 ± 53 min; PI: 538 ± 162 min; pair-wise t-test p = 0.215). The average species detection efficiency (effective working time to detect one species), calculated from individual transects (n = 75) and shoreline stretches (n = 38), was similar (t-test: p = 0.735) for TS (3.…	WFD
Benthic video image analysis facilitates monitoring of Dreissena populations across spatial scales	Karatayev, A. Y.; Mehler, K.; Burlakova, L. E.; Hinchey, E. K.; Warren, G. J.	2018	Dreissena bivalve population	benthic video image analysis (GoPro on a sled)	increased precision due to larger coverage, time-saving, less laborious, resource-efficient	comparative study: omparison with traditional methods (Ponar grab)										No (traditional Ponar samples are still essential and important complementary gear to video surveys)			"In our experience, processing three replicate Ponar samples from one Great Lakes profundal station for estimation of Dreissena requires, on average, 21 technician hours to sort, count and weigh mussels, measure their length-frequency distribution, and enter data into a database. In contrast, full processing of a video transect with 100 replicates requires only 4 h (Table 4)."
Comparison of DNA-fingerprinting (T-RFLP) and high-throughput sequencing (HTS) to assess the diversity and composition of microbial communities in groundwater ecosystems	Karczewski, K.; Riss, H. W.; Meyer, E. I.	2017	groundwater microbial community	DNA fingerprinting: Terminal restriction fragment length polymorphism (T-RFLP)	less laborious, inexpensive	comparative study: comparison with high-throughput sequencing (HTS)										No (DNA-finerprinting is a reliable supplement to HTS)
Detection of rare and invasive freshwater fish species using eDNA pyrosequencing: Lake Iznik ichthyofauna revised	Keskin, E.; Unal, E. M.; Atar, H. H.	2016	fish species identification	eDNA metabarcoding	saves time and money, more robust and objective results, low sampling effort, easily analyzed	comparison with conventional methods (visual identification)												Yes ("easily analysed")	1) "The sampling effort in metabarcoding approach is definitely low when compared to conventional surveys as you can easilyfinish the sampling of a complete lake (300 km2 in this study) with 2 person in 2 days, which requires at least 10 times more persons and days in case of conventional survey." 2) "Metabarcoding approach is also cost-effective compared to species specific approach as only one …
Hebei Spirit oil spill monitored on site by fluorometric detection of residual oil in coastal waters off Taean, Korea	Kim, M.; Yim, U. H.; Hong, S. H.; Jung, J. H.; Choi, H. W.; An, J.; Won, J.; Shim, W. J.	2010	detection of oil in seawater and pore water	portable fluorometric detector	rapid, lower analysis cost, effective, ease of operation	comparison with gas chromatography										Doesn't measure same parameters as GC. "It can be a good alternative to GC analysis for rapid decision-making."		Yes ("ease of operation")	"--- the fluorometric method has many advantages over the GC analysis, in terms of on-site analysis, ease of operation, analysis time/cost and relationship to the toxicity of oil."
Comparison of multiple point and composite sampling for monitoring bathing water quality	Kinzelman, J. L.; Dufour, A. P.; Wymer, L. J.; Rees, G.; Pond, K. R.; Bagley, R. C.	2006	beach water quality	multiple point and composite sampling	compositing: manageable costs, can encourage more samplig	comparative study: multiple point and composite sampling
Lazy ecologist's guide to water beetle diversity: Which sampling methods are the best?	Klečka, J.; Boukal, D. S.	2011	water beetles	activity traps, box traps	low time investment for sufficient results, efficient	1) comparative study: comparison between activity traps (ATs), box trap (BT), handnetting (HN) and light trap (LT) 2) "We propose to use time investment as a natural basis to compare efficiency, since it applies to any method."								"at least 340 working hours are needed to reach 90% of all species (pooled data for adults in Table 1)."		No (methods should be combined)			1) "To boost the development of cost-effective protocols, we also identify the best designs for rapid bioassesment by simulating short surveys from the data. Combinations of ATs and BT give most species; the results are robust to partitioning of effort between both methods. However, these rapid surveys miss on average more than 40% of all species in our study." 2) "Our detailed comparison provide…
Evaluation of effectiveness and efficiency of wild bird surveillance for avian influenza	Knight-Jones, T. J. D.; Hauser, R.; Matthes, D.; Stärk, K. D. C.	2010	avian influenza in waterbirds	sampling dead birds/sentinel mallards	sensitive, relatively low cost and high probability of detection	1) comparative study: six sampling methods (Surveillance System Components) compared with each other 2) "Providing the ratio of the direct cost of a SSC to the sensitivity (i.e. cost per 1% sensitivity) provides a valuable measure of efficiency by which to compare SSC." --> cost-efficiency ratio							Article has a table of mean monthly costs for September-April & May-August for six methods in €						1) "Cost-effectiveness relates the performance of public health interventions to their cost [12]. Providing the ratio of the direct cost of a SSC to the sensitivity (i.e. cost per 1% sensitivity) provides a valuable measure of efficiency by which to compare SSC." 2) "In conclusion, Found dead seemed to be sensitive and highly cost-effective in a situation where mortality is high. Sentinel was als…
Mapping biological resources in the coastal zone: An evaluation of methods in a pioneering study from Norway	Knutsen, J. A.; Knutsen, H.; Rinde, E.; Christie, H.; Bodvin, T.; Dahl, E.	2010	mapping of fish spawning areas	fishermen interviews and egg sampling	large area coverage in short time, multiple species identified at the same time	comparative study: comparison with methods such as gill net sampling and echo sounding										No (suggests combination of methods)			1) "Egg sampling is costeffective in that it covers large areas for short periods, and allows for the identification of several species at the same time, although this method also has some weaknesses." 2) "In most cases, a multi-faceted approach was found to be the desirable strategy when testing different methods by combining a set of modern scientific approaches with the ecological information …
Ningaloo Reef: Shallow Marine Habitats Mapped Using a Hyperspectral Sensor	Kobryn, H. T.; Wouters, K.; Beckley, L. E.; Heege, T.	2013	shallow marine habitats	HyMap airborne hyperspectral sensor (high resolution airborne optical remote sensing)	1) efficient 2) enables monitoring of large, remote and inaccessible areas	accuracy assessment
A new compact rotating video system for rapid survey of reef fish populations	Koenig, C. C.; Stallings, C. D.	2015	fish species identity, abundance or density, sizes and habitat	submersible rotating video system (SRV)	elimination of potential diver effects on fish behavior, efficiency (multiple simultaneous deployments), less ship time, depth limits far exceed scuba, non-extractive, useful in situations dangerous for divers, provides a permanent high-resolution record of the survey and habitat condition, fish behaviors unlikely to be observed by divers may be recorded with the SRV, compact, simple, inexpensive	1) comparative study: Bohnsack-Bannerot survey method and SRV (species observed) 2) comparison with large and expensive units						The cost for materials to construct a SRV is approximately $100							"Low cost allows researchers to deploy multiple units on a seascape feature to estimate habitat variability and the distribution and abundance of the reef community relative to habitat features—this cannot be accomplished with large and/or expensive units."
Rapid detection of six types of bacterial pathogens in marine waters by multiplex PCR	Kong, R. Y. C.; Lee, S. K. Y.; Law, T. W. F.; Law, S. H. W.; Wu, R. S. S.	2002	bacterial pathogens in marine waters	multiplex PCR (m-PCR)	rapid, specific	1) laboratory and field validation results demonstrated that method could be cost-effective 2) comparison with selective culture and standard biochemical methods 3) comparison with nucleic acid probes and PCR										No ("could provide a powerful supplement to conventional methods")
DNA technologies for monitoring waterborne pathogens: A revolution in water pollution monitoring	Kong, R. Y. C.; Mak, M. M. H.; Wu, R. S. S.	2009	waterborne pathogens/water pollution	quantitative multiplex PCR (Q-mPCR) and DNA microarray	rapid, reliable	comparison with currently used culture methods										Yes ("This new method is much more rapid, reliable and costeffective than the traditional culture method in use.")			"This new method is much more rapid, reliable and costeffective than the traditional culture method in use."
Simple, affordable, and sustainable borehole observatories for complex monitoring objectives	Kopf, A.; Freudenthal, T.; Ratmeyer, V.; Bergenthal, M.; Lange, M.; Fleischmann, T.; Hammerschmidt, S.; Seiter, C.; Wefer, G.	2015	sedimentary records	seafloor drill MARUM-MeBo	affordable, remote data transfer, simple design	comparison with drill ships												Yes ("a simple design")	"With its generic and modular design MeBo observatories may become a versatile and affordable way to monitor hydrogeochemical and geological processes in the shallow subseafloor (< 200 m)."
Comparison of airborne LiDAR and shipboard acoustic data in complex shallow water environments: Filling in the white ribbon zone	Kotilainen, A. T.; Kaskela, A. M.	2017	seabed mapping of shallow areas	airborne light detection and ranging LiDAR	high resolution, relatively low cost, effective	comparative study: comparison with shipboard acoustic surveys										No ("Integrating these methods with LiDAR can help generate comprehensive maps of shallow marine environments.")
Comparison of supervised machine learning algorithms for waterborne pathogen detection using mobile phone fluorescence microscopy	Koydemir, H. C.; Feng, S.; Liang, K.; Nadkarni, R.; Benien, P.; Ozcan, A.	2017	Giardia cysts in water samples	imaging and sensing platform running on a smartphone/machine learning enabled pathogen detection device	1) rapid, field-portable 2) sample preparation is easy and the entire platform can be operated by a minimally trained user	comparison with several supervised machine learning classification models												Yes ("can be operated by a minimally trained user")	"The total time of this analysis per 10 ml water sample under test, from sample preparation to automated cyst counting, is less than an hour."
Selecting appropriate bioindicators regarding Water Framework Directive guidelines for freshwaters - A Macedonian experience	Krstić, S.; Svirčev, Z.; Levkov, Z.; Nakov, T.	2007	freshwater quality bioindicators	algae (especially diatoms)	long data records; simple, fast and reliable; precise responses to environmental conditions	comparison with other organisms such as macrophytes and fish												Yes ("easy to collect and preserve", "no need for various indices and complex statistics")	"This approach overcomes almost all stated obstacles for using diatoms in rapid and precise monitoring systems, based on following advantages:  it is based on a small number of taxonomically well known species belonging to communities that have precise responses to environmental conditions. ---  no need for various indices and complex statistics, since only the basic similarity/dissimilarity in…	WFD
Analytical method development and validation for some persistent organic pollutants in water and sediments by gas chromatography mass spectrometry	Kuzukiran, O.; Yurdakok-Dikmen, B.; Totan, F. E.; Celik, C.; Orhan, E. C.; Bilir, E. K.; Kara, E.; Filazi, A.	2016	POPs in water and sediments	gas chromatography mass spectrometry	1) does not require complicated device nor intensive manual efforts 2) reliable, simple, time saving 3) sensitive, selective and efficient	comparison with other analytical procedures, e.g. Soxhlet pressurized liquid extraction and and Soxhlet extraction												Yes ("does not require complicated device nor intensive manual efforts")
A low-cost procedure for automatic seafloor mapping, with particular reference to coral reef conservation in developing nations	Kvernevik, T. I.; Zambri Mohd Akhir, M.; Studholme, J.	2002	seafloor mapping	GPS + eccosounder synchronised with video camera	free software, inexpensive intrumentation with satisfactory results, rapid, simple	comparison with other methods (diving, airborne/satellite imagery)						free-of-charge software				Yes ("--- the only procedure that offers low-budget scientists a financially viable option for rapid mapping of both bathymetry and habitat characteristics of coral reef habitats on scales up to hundreds of square kilometres")		Yes ("simple")	1) "Net mapping time in the course of the 3-d survey totalled approximately 9 h. --- Using the simple, present classification schemes, classification of each recording took two to four times the recording time (total: 20 manhours). Hence, two to four reviewers working together can classify video at about the same rate that videos are acquired." 2) "Thus, the net reef-mapping rate in this survey w…
Trend detection in a boat-based method for monitoring sirenians: Antillean manatee case study	LaCommare, K. S.; Brault, S.; Self-Sullivan, C.; Hines, E. M.	2012	manatee abundance	boat-based point scans	low cost, repeatable	comparison with other methods								"Our analysis indicates that surveys should be conducted at least eight times per year and at least 21 points should be included in the sampling protocol."					"For our study area, we estimate this monitoring protocol would require approximately 37 dedicated days on the water per year (4–5 scans per day, 3 days per month) with the only expenses being boat, fuel, and three welltrained observers. "
Cell-based electrochemical biosensors for water quality assessment	Lagarde, F.; Jaffrezic-Renault, N.	2011	water quality	electrochemical whole cell biosensors	low cost, adaptable, cell are easy to produce and manipulate in large quantities	comparison with optical detection										No ("Several obstacles still have to be overcome before commercialisation will be possible")		Yes ("Cells are easy to cultivate and manipulate")		WFD
Cost/benefit analysis of a benthic monitoring programme of organic benthic enrichment using different sampling and analysis methods	Lampadariou, N.; Karakassis, I.; Pearson, T. H.	2005	macrofauna community and abundance/ecological change introduced by fish farming	two different sampling (corers or van Veen grab) and two different sieving methods (1.0 mm or combined sieve fraction)	precision, cost, time-efficiency	1) comparative study: two different sampling (corers or van Veen grab) and two different sieving methods (1.0 mm or combined sieve fraction) 2) comparison with species level monitoring ("which has been considered to be time consuming and expensive, both in terms of sampling effort in the field and laboratory analysis") 3) a cost-benefit analysis and a cost-benefit ratio													1) "-- it was found that a relatively large proportion of the available information concerning the community structure such as abundance, biomass or diversity is lost when sampling is carried out with corers. However, under certain circumstances, the use of corers and consequently much smaller samples could be useful especially in routine monitoring studies where factors such as time and cost are…
High-throughput metabarcoding of eukaryotic diversity for environmental monitoring of offshore oil-drilling activities	Lanzén, A.; Lekang, K.; Jonassen, I.; Thompson, E. M.; Troedsson, C.	2016	sediment biodiversity	metabarcoding	fast, evaluation of more samples at lower cost, increased resolution	comparison with morphology-based monitoring
DNA extraction replicates improve diversity and compositional dissimilarity in metabarcoding of eukaryotes in marine sediments	Lanzén, A.; Lekang, K.; Jonassen, I.; Thompson, E. M.; Troedsson, C.	2017	benthic diversity	DNA extraction replicates	same information from less material	comparative study; comparison of technical replication with increased sequence depth													"Different extraction amounts did not result in significantly different diversity estimates [32]. This indicates that replicated smaller extractions, as suggested here, is more cost efficient for improving such estimates."
A comprehensive survey of pelagic megafauna: Their distribution, densities, and taxonomic richness in the tropical Southwest Indian ocean	Laran, S.; Authier, M.; Canneyt, O. V.; Dorémus, G.; Watremez, P.; Ridoux, V.	2017	pelagic megafauna	multi-taxa aerial survey	rapid, repeatable, large area coverage of multiple taxa, efficient	comparison with single species monitoring
Efficiency of rapid field methods for detecting non-native fish in Eastern Brazilian lakes	Latini, A. O.; Petrere Júnior, M.	2018	non-native fish species	RAP (rapid assessment protocol)	rapid, low cost, good accuracy for lower effort, efficient	comparison with LSE (large sampling effort) method													1) "Despite requiring less than 1/100th of the field effort, the RAP was able to detect the presence of most non-native fish species that were reported in the same lakes by LSE surveys." 2) "The efficiency of the RAP comes from the multiple techniques employed, as some techniques are more efficient for different species. "
"Deep-Arvor": A new profiling float to extend the argo observations down to 4000-m depth	Le Reste, S.; Dutreuil, V.; André, X.; Thierry, V.; Renaut, C.; Le Traon, P. Y.; Maze, G.	2016	deep ocean	Deep-Arvor profiling float	low cost, additional travel capacity, able to go to 4000m depth, easy to deploy	comparison with other floats						less than twice the price of the standard float						Yes ("handling of the float is easy")	" If we compare the Deep-Arvor with the 2000-m regular version, then it is able to reach twice the depth (4000 m), with an additional capacity to travel 20% more of cumulated vertical distance, whereas its cost should remain less than twice the price of the standard float."
The Camera-Based Assessment Survey System (C-BASS): A towed camera platform for reef fish abundance surveys and benthic habitat characterization in the Gulf of Mexico	Lembke, C.; Grasty, S.; Silverman, A.; Broadbent, H.; Butcher, S.; Murawski, S.	2017	benthic habitat and fish abundance	C-BASS towed video system	largest spatial coverage for lower cost, simple, efficient use of ship time, efficient	comparison with AUVs, ROVs and stationary drop cameras												Yes ("simple")	1) "Creating a simple towbody as opposed to using an ROV capable of similar speed analysis has significant cost savings while still collecting data applicable toward the desired science objectives." 2) "This allows for nearly 24 h operations and thus enables more efficient use of ship time. Depending on the survey set up, these 24 h operations are useful for studying be-havioral changes in fish c…
Self-assembled monolayer-based immunoassays for okadaic acid detection in seawater as monitoring tools	Leonardo, S.; Toldrà, A.; Rambla-Alegre, M.; Fernández-Tejedor, M.; Andree, K. B.; Ferreres, L.; Campbell, K.; Elliott, C. T.; O'Sullivan, C. K.; Pazos, Y.; Diogène, J.; Campàs, M.	2018	diarrhetic shellfish poisoning (DSP) toxins	self-assembled monolayer (SAM)-based immunoassay	sensitive, rapid, low cost, easy to perform	comparison with chemistry reference methods										Yes ("The SAM-based immunoassays --- accomplish the major requirements to be implemented in monitoring programs")	"Results were in the same order of magnitude as other OA immunoassays previously reported"	Yes ("easy to perform")	"Moreover, their high-throughput design allows multiple samples to be analysed in a matter of hours."
Evaluation of the effectiveness of three underwater reef fish monitoring methods in Fiji	Léopold, M.; Cakacaka, A.; Meo, S.; Sikolia, J.; Lecchini, D.	2009	reef fish abundance	local volunteer divers	low cost but biased and overestimating	1) comparative study: three UVC (underwater visual census)-based methods compared with each other 2) "The three methods were compared in terms of accuracy, precision, and ability to highlight changes in fish abundance between the community-managed no-take zone (NTZ) and the fished area."										No ("strong upward bias and imprecision were evident in the fish counts made by the community members")	low accuracy and precision
Comparative accuracy and efficiency of six coral community survey methods	Leujak, W.; Ormond, R. F. G.	2007	benthic substrate cover	video sampling	fairly accurate, time-efficient, negligible cost in long-term	1) comparative study: comparison of six common sampling methods 2) "In order to be able to calculate the time-efficiency of each method, the times taken i) to record the data in the field, and ii) to analyse any images and enter the data into the computer, were both recorded. --- The monetary costs of the equipment and materials required for each method were also recorded."						6000 US$ (expensive)				No. But a new protocol is proposed at the end of the article (a hybrid of two methods).			1) "While VIDEO required only 1 day per depth per site to collect and analyse the data required to detect a 20% change in coral cover, LIT could take up more than 8 days." 2) "When costs of equipment are considered, video sampling is the most expensive to initiate, while LPT and LIT are the cheapest. However, the cost per transect will vary with the size of the planned sampling programme; investm…
Ground-truthing of a fish-based environmental DNA metabarcoding method for assessing the quality of lakes	Li, J.; Hatton-Ellis, T. W.; Lawson Handley, L. J.; Kimbell, H. S.; Benucci, M.; Peirson, G.; Hänfling, B.	2019	fish biodiversity	eDNA metabarcoding	accurate, effective	comparison with conventional methods														WFD
Seabed image acquisition and survey design for cold water coral mound characterisation	Lim, A.; Kane, A.; Arnaubec, A.; Wheeler, A. J.	2018	cold water coral mound	horizontal grid lines (downward-facing camera)	time-saving, representative	comparative study: comparison with other potential survey designs													"The most representative results were yielded from either fully video mosaicking a mound or using a grid of spaced lines. However, a grid of lines in this case requires 1/16 of the time required for video mosaicking an entire mound while yielding similar results."
Identifying heavy metal levels in historical flood water deposits using sediment cores	Lintern, A.; Leahy, P. J.; Heijnis, H.; Zawadzki, A.; Gadd, P.; Jacobsen, G.; Deletic, A.; McCarthy, D. T.	2016	concentration of heavy metals within fluvial flood deposits	sediment cores	saves time	comparison with field monitoring
New highly sensitive and selective catalytic DNA biosensors for metal ions	Lu, Y.; Liu, J.; Li, J.; Bruesehoff, P. J.; Pavot, C. M. B.; Brown, A. K.	2003	metal ions	in vitro selection of catalytic DNA	fast, limited cost, stable, can be used and stored in harsh conditions	comparison with RNA and proteins							few dollars per round of selection			Yes ("These features make catalytic DNA one of the most promising systems for sensor design and application.")		Yes ("can be used and stored under rather harsh conditions")	"In vitro selection can be carried out in short time and with limited cost (1-2 days and a few dollars per round of selection). Second, under physiological conditions, DNA is nearly 1000-fold more stable to hydrolysis than proteins and nearly 100 000-fold more stable than RNA"
Underwater video techniques for observing coastal marine biodiversity: A review of sixty years of publications (1952-2012)	Mallet, D.; Pelletier, D.	2014	coastal biodiversity	underwater video techniques	require less field-time, doesn't require high scientific expertise	comparative study (review): comparison of video techniques with each other and with underwater visual census							costs relative to time spent in field and lab: AUD$1000–5000 for RUV and AUD$5000–10,000 for BRUV (based on literature!)					Yes ("accessible to a majority of users")	"Consequently, a larger time for post-field analysis should not be considered as a weakness if higher diagnostic power is the end result"
Analysis of sediments and suspended material in lake ecosystems using near-infrared spectroscopy: A review	Malley, D. F.; Williams, P.	2014	freshwater sediment quality	near infra-red spectroscopy	rapid, portable, cost-saving	comparison with chemical analysis									"simultaneous analysis of multiple constituents or properties"	No ("potential complementary tool to standard methods")		No (requires training)	"Training personnel to operate instruments takes some hours. Training personnel for the development, installation, evaluation, and updating of calibrations is a somewhat longer process. Nearinfrared spectroscopy is optimally used for the analysis of constituents and properties in situations where large numbers of samples will be analyzed over significant periods of time."
When simple is better: Comparing two sampling methods to estimate green turtles abundance at coastal feeding grounds	Mancini, A.; Elsadek, I.; Madon, B.	2015	green turtle abundance	strip transect count (snorkeling)	low cost, easy to implement and doesn't require high expertise, accurate, non-invasive	1) comparative study: comparison with capture–mark–recapture (CMR) using photo-identification on 2) criteria such as cost, area coverage and statistical analysis skills required												Yes ("easy field implementation", "simple equipment", requires "basic analytical skills")	"The strip transect approach showed some important advantages, including the easy field implementation, the relatively simple equipment, and basic required analytical skills (as one of the assumptions of the strip transect is that the number of observed turtles is proportional to the number of turtles in the full bay)."
Assessing estuarine quality: A cost-effective in situ assay with amphipods	Martinez-Haro, M.; Acevedo, P.; Pais-Costa, A. J.; Taggart, M. A.; Martins, I.; Ribeiro, R.; Marques, J. C.	2016	feeding depression as a pollutant indicator	in situ assay with amphipods	1) time-saving 2) amphipods are easy to handle, are easily available and sensitive 3) prey items quick and easy to handle	comparison with methodologies based on the loss of mass										No (has limitations requiring further study)		Yes ("availability in the field", "ease of handling", "easily quantifiable food items")	"The assay based on postexposure feeding as an endpoint, appears to be very effective at responding within short time periods (i.e., in just 30 min)."	WFD
A short-term laboratory and in situ sediment assay based on the postexposure feeding of the estuarine isopod Cyathura carinata	Martinez-Haro, M.; Moreira-Santos, M.; Marques, J. C.; Ribeiro, R.	2014	estuarine sediment toxicity assessments	in situ bioassay based on postexposure feeding of C. carinta	availability of the indicator species throughout the year, ease of maintain in the laboratory, and the sensibility of feeding inhibition as endpoint, allows rapid and early detection of toxic stress (48 h)	comparison with laboratory controlled conditions														WFD, MSFD
Liquid-liquid microextraction based on a dispersion of Pd nanoparticles combined with ETAAS for sensitive Hg determination in water samples	Martinis, E. M.; Escudero, L. B.; Salvarezza, R.; Calderón, M. F.; Ibañez, F. J.; Wuilloud, R. G.	2013	Hg in water	liquid–liquid microextraction technique (LLME)	1) rapid, effective, highly efficient 2) low cost / less expensive than LLE 3) reduced number of procedure steps compared to LLE 4) reduced amout of solvents needed compared to LLE 5) high accuracy and reproducibility	comparison with liquid–liquid extraction (LLE)
Assessment of nematode biomass in marine sediments: A semi-automated image analysis method	Mazurkiewicz, M.; Górska, B.; Jankowska, E.; Włodarska-Kowalczuk, M.	2016	nematode biomass	Leica LAS Image Analysis module	rapid, accurate	comparative study: comparison with a manual method										Yes ("This semi-automated method seems to be less biased and more time and cost effective compared with standard manual protocols.")			1) "The photographing (i.e., taking pictures of 100 individuals) took from 20 min. to 140 min. per sample (time depending on number of individuals included in one image)." 2) "The automated measurements were collected almost two times faster than the manual ones. "
Cloning and plant-based production of antibody MC10E7 for a lateral flow immunoassay to detect [4-arginine]microcystin in freshwater	Melnik, S.; Neumann, A. C.; Karongo, R.; Dirndorfer, S.; Stübler, M.; Ibl, V.; Niessner, R.; Knopp, D.; Stoger, E.	2018	microcystin in freshwater	a lateral flow immunoassay (dipstick) using plant-derived antibody MC10E7	1) rapid 2) inexpensive and scalable production of the antibody 3) highly sensitive	comparison with other antibody sources										Yes ("To the best of our knowledge, the other lateral flow assays described in the literature thus far have not achieved the sensitivity for MC-LR demonstrated by our dipstick assay")		Yes ("user-friendly" and "convenient")	1) "Dipsticks are reliable and inexpensive to produce because they are simple and the raw material costs per unit are low" 2) " The excellent performance together with the possible cost reduction achieved using plant-derived antibodies makes the production and marketing of user-friendly test strips feasible and also offers the possibility to develop adsorbents for water purification requiring ant…
Chironomids (Diptera) and their salivary gland chromosomes as indicators of trace-metal genotoxicity	Michailova, P.; Sella, G.; Petrova, N.	2012	trace-metal genotoxicity	Chironomids (Diptera) and their salivary gland chromosomes as indicators	1) more efficient early response to toxicity than in morphological analysis 2) suitability of the indicator species 3) variations in the morphology of chromosome G can be very easily identified	1) comparison with other species 1) comparison with morphological analysis of larvae										Yes ("These data point to the fact that mouth malformations are less valid as markers of early response to genotoxic agents than alterations of polytene chromosomes.")				WFD
Environmental DNA reflects spatial and temporal jellyfish distribution	Minamoto, T.; Fukuda, M.; Katsuhara, K. R.; Fujiwara, A.; Hidaka, S.; Yamamoto, S.; Takahashi, K.; Masuda, R.	2017	marine jellyfish abundance	eDNA	sensitivity, takes less effort	comparison with visual observation
Rapid assessment of target species: Byssate bivalves in a large tropical port	Minchin, D.; Olenin, S.; Liu, T. K.; Cheng, M.; Huang, S. C.	2016	abundance and distribution range of one dreissenid (Mytilopsis sallei) and four mytilids (Brachidontes variabilis, Arcuatula senhousa, Mytilus galloprovincialis, Perna viridis)	rapid assessment sampling	fast, cost saving	comparison with extensive surveys of all biota in Port Biological Baseline Surveys (PBBS)														HELCOM
Simple Approaches to Oil Spill Detection Using Sentinel Application Platform (SNAP)-Ocean Application Tools and Texture Analysis: A Comparative Study	Misra, A.; Balaji, R.	2017	oil spills	Sentinel Application Platform (satellite imagery) and texture analysis, both using VV polarized Radarsat-2 imagery	1) efficient, time-efficient 2) require limited field knowledge and hence can be used operationally for decision making in case of an oil-spill incidents 3) simple, relatively quick	1) comparative study: sentinel application platform (SNAP)-ocean application tools and texture analysis 2) comparison with other methods, e.g. thresholding and neural networks													"The results of the study show that texture analysis proves to be an efficient method for oil spill detection as compared to the SNAP oil spill detection tool. Nevertheless, both the proposed methodologies are useful for detection of oil spills and for subsequent utilization of the results, timely and cost effectively, for the calibration and validation of numerical models that predict oil spill …
MiFish, a set of universal PCR primers for metabarcoding environmental DNA from fishes: Detection of more than 230 subtropical marine species	Miya, M.; Sato, Y.; Fukunaga, T.; Sado, T.; Poulsen, J. Y.; Sato, K.; Minamoto, T.; Yamamoto, S.; Yamanaka, H.; Araki, H.; Kondoh, M.; Iwasaki, W.	2015	fish biodiversity	environmental DNA (eDNA)	efficient, sensitive	comparison with traditional methods										Yes/Ambiguous (method is "-- more efficient, more cost-effective -- than the traditional survey methods. It has the potential to serve as an alternative (or complementary) tool--")			"The metabarcoding approach presented here is non-invasive, more efficient, more cost-effective and more sensitive than the traditional survey methods. It has the potential to serve as an alternative (or complementary) tool for biodiversity monitoring that revolutionizes natural resource management and ecological studies of fish communities on larger spatial and temporal scales."
Cost-Effective and High-Reliability Analytical Approach for Multitoxin Screening in Bivalve Mollusks by Liquid Chromatography Coupled to Tandem Mass Spectrometry	Molognoni, L.; Dos Santos, J. N.; Kleemann, C. R.; Costa, A. C. O.; Hoff, R. B.; Daguer, H.	2019	marine biotoxins in bivalve mollusks	liquid chromatography coupled with tandem mass spectrometry	cheap, fast, easy, uses less organic solvents	comparison with official methods									The developed method could simultaneously determine 21 MBs.		100% agreement	Yes (easy to perform)	1) "Moreover, it is a fast, cheap, and easy approach to be performed." 2) " In comparison to official methods, which use MeOH and hexane, the current method has limited the organic solvents to MeOH, reducing the sample preparation time, costs, and health risks."
The 'Coral Bulker' fuel oil spill on the north coast of portugal: Spatial and temporal biomarker responses in Mytilus galloprovincialis	Moreira, S. M.; Moreira-Santos, M.; Ribeiro, R.; Guilhermino, L.	2004	spatial and temporal impact of an oil spill on mussel Mytilus galloprovincialis	biomarkers glutathione S-transferases (GSTs) and acetylcholinesterase (AChE)	rapid responsiveness, sensitivity	comparative study: comparison with standard acute bioassays										No ("potential suitability")
A phytoplankton growth assay for routine in situ environmental assessments	Moreira-Santos, M.; Soares, A. M. V. M.; Ribeiro, R.	2004	phytoplankton growth/toxicity from the mine effluent	a phytoplankton growth assay	1) rapid, easy, inexpensive, straightforward methodology 2) high within-assay response reproducibility because the low costs coupled with the high level of simplicity of the test system	comparison with microscopy and other in situ assays							"qPCR reagents generally cost less than _x0006_US$1 per sample"					Yes ("easy" and "straightforward")	1) "These methods have many advantages compared to microscope-based counts and direct toxin detection methods: their simplicity, with a much lower requirement for extensive training and experience compared to microscopebased taxonomic identification, cost effectiveness (qPCR reagents generally cost less than _x0006_US$1 per sample), speed, and potential for automation (up to 30 samples may be run…
Effectiveness of fully documented fisheries to estimate discards in a participatory research scheme	Mortensen, L. O.; Ulrich, C.; Olesen, H. J.; Bergsson, H.; Berg, C. W.; Tzamouranis, N.; Dalskov, J.	2017	fishery discard estimates	Remote Electronic Monitoring (REM)	lower cost, wider coverage	comparative study: comparison with on-board observers					100,000 DKK salary for student helpers	system and software: 45.000 DKK (1 DKK/0.14 USD, 14th November 2016)	system installation cost: approximately 30,000 DKK per vessel, operational cost: roughly 10,000 DKK in total, all trips and vessels included overall costs: 1 mill. DKK			No ("REM approach applied in this trial needs some adjustments to optimise video inspector accuracy")			"From the current trial, the overall expense on REM was 1 mill. DKK, including 75,000 DKK for systems and installation, along with 100,000 DKK in salary for student helpers. Comparably, the price for observing 1523 hauls using an on-board observer would be 3 mill, assuming aproximately 3 hauls per day. Thus, using REM decreased the expense by 66%."
The use of angler diary surveys to evaluate long-term changes in muskellunge populations on Lake of the Woods, Ontario	Mosindy, T. E.; Duffy, M. J.	2007	muskellunge abundance	volunteer angler diary surveys	provide information on a fishery than can be otherwise hard to monitor, encourage volunteer participation and resource stewardship	comparative study: comparison with creel surveys										No ("Ideally, angler diary data should be combined with information from other assessment programs")
Google haul out: Earth observation imagery and digital aerial surveys in coastal wildlife management and abundance estimation	Moxley, J. H.; Bogomolni, A.; Hammill, M. O.; Moore, K. M. T.; Polito, M. J.; Sette, L.; Sharp, W. B.; Waring, G. T.; Gilbert, J. R.; Halpin, P. N.; Johnston, D. W.	2017	gray seal abundance	remote sensing imagery and wildlife telemetry	freely downloadable application (Google Earth) -> publicly available imagery	comparison with at-sea surveys		free				freely downloadable application				No ("this method is not yet a complete substitute for traditional population monitoring efforts")		Yes (publicly available data)
Bio-monitoring using lead isotope ratios in seagrass and oysters	Munksgaard, N. C.; Moir, C. M.; Parry, D. L.	2002	lead contamination	determination of Pb isotope composition in environmental samples (oysters and seagrass) by Inductively Coupled Plasma Mass Spectrometry (ICPMS)	1) sufficiently precise and accurate for many applications 2) significantly reduced preparation and analysis time	comparison with thermal ionisation mass spectrometry
Observational methods used in marine spatial monitoring of fishes and associated habitats: A review	Murphy, H. M.; Jenkins, G. P.	2010	fish-habitat linkages and fish assemblage	combining observational methods: hydroacoustics for habitat mapping and UVC or video	1) efficient, effective 2) reduces biases 3) increases the range and detail of data 4) time-saving 5) cost	comparative study based on literature (uses a set of criteria: time, cost, advantages, disadvantages)													"The main finding from this review was that a combination of observational techniques, rather than a single method, was the most effective approach to marine spatial monitoring. For example, a combination of hydroacoustics for habitat mapping and UVC or video for fish surveys was one of the most cost-effective and efficient means of obtaining fish-habitat linkages and fish assemblage data."
SxtA-based quantitative molecular assay to identify saxitoxin-producing harmful algal blooms in marine waters	Murray, S. A.; Wiese, M.; Stüken, A.; Brett, S.; Kellmann, R.; Hallegraeff, G.; Neilan, B. A.	2011	harmful algal blooms in marine waters	sxtA-based quantitative molecular assay	accurate, fast, simple, less training and experience needed, cost	comparison with current methods, e.g. microscope-based counts and direct toxin detection methods							"qPCR reagents generally cost less than _x0006_US$1 per sample"					Yes (less training and experience needed)
Specific detection of the toxic dinoflagellates Alexandrium tamarense and Alexandrium catenella from single vegetative cells by a loop-mediated isothermal amplification method	Nagai, S.; Itakura, S.	2012	toxic marine dinoflagellates Alexandrium tamarense and Alexandrium catenella	loop-mediated isothermal amplification (LAMP) method	convenient, sensitive, results are easy to interpret, cost	comparison with methods utilizing expensive laboratory equipment, e.g. thermal cycler and a real-time q-PCR												Yes ("convenient", "results are easy to interpret")	"The results can be easily interpreted by simply observing the positive signals by naked eye within 25 min from the start of the LAMP reaction. The LAMP method does not require the purchase of expensive laboratory equipment such as a thermal cycler and a real-time q-PCR machine. Therefore, this method is one of the most convenient, sensitive, and cost-effective molecular tools for routine monitor…
Inventory of marine biotest methods for the evaluation of dredged material and sediments	Nendza, M.	2002	marine sediments and dredged material	several biotest methods, e.g. bacteria bioluminescence assay	bacteria bioluminescence assay: rapid and highly sensitive	comparative study based on literature and a questionnaire survey among national experts of the Contracting Parties to the OSPAR and Helsinki Conventions, Canada and USA: "The cost ratings were related to the relevance and representativeness of the biotest methods. Additionally, the practicability, validity, sensitivity and the experimental duration (time from sampling until results are available)…													1) "The costs for biotesting are determined by the time effort (personnel costs), required equipment and materials (costs for durable equipment and consumables). Summing these cost categories and relating the results to the relevance and representativeness of the tests appears an objective approach to quantifying cost-effectiveness." 2) "The bacteria bioluminescence assay is selected because it i…	HELCOM
Seismic peak amplitude as a predictor of TOC content in shallow marine sediments	Neto, A. A.; Mota, B. B.; Belem, A. L.; Albuquerque, A. L.; Capilla, R.	2016	TOC content in marine sediments	seismic survey (seismic peak amplitude)	reduced ship time and consequently costs	comparison with grid sampling
Phytochip: Development of a DNA-microarray for rapid and accurate identification of Pseudo-nitzschia spp and other harmful algal species	Noyer, C.; Abot, A.; Trouilh, L.; Leberre, V. A.; Dreanno, C.	2015	Pseudo-nitzschia spp and other harmful algal species	DNA microarray (Phytochip)	rapid and accurate, simple, user-friendly, reduced costs, suitability of DNA compared to RNA (e.g. DNA is more stable)	comparison with RNA microarrays and standard methods i.e., light microscopic observation												Yes ("ease of use" and "independence from the trained observer")	1) "Even if the Phytochip is not a quantitative assay, it can save time and reduce the cost of monitoring by screening and selecting only samples containing toxic target microalgae for additional analysis at the single species level to quantify them by microscope count or a specific Q-PCR." 2) "Comparing to the standard method i.e., light microscopic observation, the strengths of the microarray t…
Using fish-processing time to carry out acoustic surveys from commercial vessels	O'Driscoll, R. L.; Macaulay, G. J.	2005	hoki (Macruronus novaezelandiae)	acoustic surveys from commerical vessels	cost	comparison with research vessels												Yes ("a large number of commercial vessels available")	"Commercial vessels have several advantages over research vessels as platforms to collect acoustic information. First, there are a large number of commercial vessels available, so their spatial and temporal capacity for data collection may exceed that of national research vessel fleets. Second, commercial vessels are more cost-effective than research vessels if research activities can be combined…
An ultra-facile and label-free immunoassay strategy for detection of copper (II) utilizing chemiluminescence self-enhancement of Cu (II)-ethylenediaminetetraacetate chelate	Ouyang, H.; Shu, Q.; Wang, W.; Wang, Z.; Yang, S.; Wang, L.; Fu, Z.	2016	heavy metal ions	immunoassay utilizing chemiluminescence self-enhancement of Cu (II)-ethylenediaminetetraacetate chelate (using one antibody)	lower cost, shorter assay time (rapid), sensitivity, simplified process, reliability	comparative study: comparison with classic immunoassay method using two antibodies										Yes ("results demonstrated the linear range and the detection limit of our proposed label-free CLIA protocol were obviously superior to those of the classic indirect competitive CLIA protocol")	satisfying recovery values of 82–113%	Yes ("simple manipulation")	"Compared with the classic indirect competitive immunoassay method using both a recognition antibody and a probe-labelled secondary antibody, it showed easier manipulation, lower cost, shorter assay time, higher sensitivity and wider kinetics range"
Comparison of visual census and high definition video transects for monitoring coral reef fish assemblages	Pelletier, D.; Leleu, K.; Mou-Tham, G.; Guillemot, N.; Chabanet, P.	2011	fish assemblages	high definition (HD) video	doesn't require expertise while diving, saves field time, lower field costs	comparative study: comparison with UVC (underwater visual census)												Yes (easy field work, image analysis training is quick)	"The first advantage of video is that it does not require an expert in fish identification in the field, and hence, a non-specialist diver can operate the camera. Second, video reduces the time spent underwater, allowing for more observations to be conducted. Less time in the field implies lower field costs, which are always larger than laboratory costs. Third, habitat information is collected at…
Innovative method for optimizing Side-Scan Sonar mapping: The blind band unveiled	Pergent, G.; Monnier, B.; Clabaut, P.; Gascon, G.; Pergent-Martini, C.; Valette-Sansevin, A.	2017	marine habitat mapping	side-scan sonar combined with underwater video	(implied) lower costs, simple, non-destructive, provides new information	comparison with other mapping methods such as scuba diving and grab samples or coring										No ("to enable the wider application of this technique in underwater mapping, certain limitations need to be remedied")				WFD, MSFD
Molecular methods for cost-efficient monitoring of HAB (harmful algal bloom) dinoflagellate resting cysts	Perini, F.; Bastianini, M.; Capellacci, S.; Pugliese, L.; DiPoi, E.; Cabrini, M.; Buratti, S.; Marini, M.; Penna, A.	2018	HAB (harmful algal bloom) dinoflagellate resting cysts in marine sediments of ports	qPCR assays	rapid, specific and sensitive, saves time, higher throughput than with light microscopy	comparative study: qPCR assay and light microscopy													1) "We found a higher percentage (39.2%) of cyst detection by qPCR than microscopy demonstrating that qPCR is more sensitive than LM" 2) "Furthermore, the LM procedure involves adjusting sample volume according to the amount of debris they contain; therefore, samples containing larger amounts of debris must be diluted and those with low target cyst abundance need to be counted in higher volumes, …
Cost-effective technologies to study the arctic ocean environment†	Piermattei, V.; Madonia, A.; Bonamano, S.; Martellucci, R.; Bruzzone, G.; Ferretti, R.; Odetti, A.; Azzaro, M.; Zappalà, G.; Marcelli, M.	2018	temperature, pressure, fluorescence of chlorophyll a, pitch, roll and acceleration in Artic environments	arctic low-cost probe (ArLoC)	1) low-cost, flexible, portable 2) easy integration into various types of platforms 3) quite accurate in reproducing the chla variations calculated from satellite data	comparative study: ArLoC, commercial devices and satellite derived data						about 1800 e			3 (depth, temperature and fluorescence of chlorophyll a (chla))			No ("If this kind of technology became readily available --")	"As a matter of fact, the cost of the ArLoC, equipped with all its sensors, is around 1800€, thus much lower than other commercial devices: a standard marine fluorometer usually ranges between 2000€ and 9000€ depending on accuracy, while a multiparametric probe can easily reach 20,000€."
The usefulness of large body-size macroinvertebrates in the rapid ecological assessment of Mediterranean lagoons	Pinna, M.; Marini, G.; Rosati, I.; Neto, J. M.; Patrício, J.; Marques, J. C.; Basset, A.	2013	ecological status of a Mediterranean lagoon	macroinvertebrates as bioindicators, macroinvertebrate sampling with 2 mm mesh sieves	accurate, rapid, cost	comparative study: different mesh sizes													1) "Therefore, the answer to the initial question of whether mesh size matters in environmental quality assessment is that despite the significant differences in many simple community descriptors and taxonomic diversity indices, the ecological indicators applied here yield substantially similar EQS values among the three mesh sizes used. For this reason, 2 mm mesh sieves may be used for cost effe…	WFD
An economical Custom-Built drone for assessing whale health	Pirotta, V.; Smith, A.; Ostrowski, M.; Russell, D.; Jonsen, I. D.; Grech, A.; Harcourt, R.	2017	whale blow	purpose-built UAV (unmanned aerial vehicle)	fast, durable, low-cost	comparison with existing UAVs						< $USD 1000				Yes ("To our knowledge, this study is the first to successfully demonstrate the use of a purpose-built UAV designed to sample humpback whale blow in Southern Hemisphere waters.")		No ("While overall highly successful, UAVs still require a high level of skill and effort.")	"It is fast, highly maneuverable, durable, waterproof, low-cost (< $USD 1000) and provides flexible payload mounting options."
Comparison of a cost-effective integrated plankton sampling and imaging instrument with traditional systems for mesozooplankton sampling in the Celtic Sea	Pitois, S. G.; Tilbury, J.; Bouch, P.; Close, H.; Barnett, S.; Culverhouse, P. F.	2018	zooplankton community structure and diversity	Plankton Image Analysis (PIA)	increased speed, lowered costs, near real-time images, easy to integrate to existing surveys	1) comparative study: comparison with Continuous Automatic Litter and Plankton Sampler (CALPS) and with traditional ring net vertical haul 2) "in term of sampling efficiency and selectivity"										Not yet ("PIA is currently not on par with --- the Zooscan image recognition system" but "has high potential")		Yes (no need to collect physical samples, easy to integrate to existing surveys)	"Provided a taxonomist is present on-board, the system in its current form can integrate the sampling and analysis steps, thus increasing the speed, and cutting down substantially on the cost, of obtaining zooplankton information. Another clear advantage is that the captured images are available in near real-time; a simple internet connection would allow images of zooplankton to be seen remotely …	MSFD
Bioaccumulation of mercury in the trophic chain of flatfish from the Baltic Sea	Polak-Juszczak, L.	2012	mercury in the Baltic Sea	The flatfish Platichtys flesus as a bioindicator	1) inexpensive, relatively simple 2) suitability of the species: e.g. the ability of muscle tissues of turbot to accumulate mercury, lives in the sediments where Hg concentrates 3) turbot is easy to collect	comparative study: three flatfish species												Yes ("easy to collect")		HELCOM
Fluorescence instrument for in situ monitoring of viral abundance in water, wastewater and recycled water	Pollard, P. C.	2012	concentration of viruses in water	fluorescence dye SYBR Gold combined with differential filtration	fast, sensitive, efficient, simple	comparison with human viral pathogen indicators												Yes ("simple")	"For the first time a simple fluorescence based method has been applied in situ to measure viral numbers cost effectively, efficiently and sensitively."
Sampling approaches for the assessment of shoreline development based on littoral macroinvertebrates: The case of Lake Werbellin, Germany	Porst, G.; Bader, S.; Münch, E.; Pusch, M.	2012	littoral macroinvertabrate community structure and diversity	composite sampling ( including all available habitats proportional to their availability at a sampling site)	time-saving, lower working effort needed -> lower costs, efficiency	comparative study: comparison with habitat-specific sampling													"Consequently, habitat-specifi c sampling involves a considerably greater working effort and, thus, accounts for undoubtedly higher associated expenses when compared to the proposed composite sampling method."	WFD
Efficient sampling methodologies for lake littoral invertebrates in compliance with the European Water Framework Directive	Porst, G.; Miler, O.; Donohue, L.; Jurca, T.; Pilotto, F.; Brauns, M.; Solimini, A.; Pusch, M.	2016	littoral invertebrate communities	composite sampling (including all available habitats proportional to their availability at a sampling site)	time-saving, lower working effort needed -> lower costs	1) comparison with stratified sampling regime 2) comparative study: composite sampling and habitat-specific sampling													"Total time needed for the collection, sorting and identification of benthic macroinvertebrate samples, however, was about twofold higher using the habitat-specific approach, comprising three habitat specific samples to represent a site. Thus, the working effort required for the stratified habitat-specific sampling method is considerably higher and consequently accounts for undoubtedly higher ass…	WFD
Development and implementation of cellular-based real-time reporting and Internet accessible coastal sea-level gauge - A vital tool for monitoring storm surge and tsunami	Prabhudesai, R. G.; Joseph, A.; Agarvadekar, Y.; Dabholkar, N.; Mehra, P.; Gouveia, A.; Tengali, S.; Vijaykumar; Parab, A.	2006	coastal sea-level	cellular-based gauge with GPRS data communitation technology	real-time reporting, internet-accesible data, low cost, high data transmission speed	comparison with other data communication technologies (SMS, Data Call)												Yes ("data can be easily uploaded")	1) "The main benefit of cellular connectivity with GPRS technology is that it utilizes radio resources only when there are data to send. In addition, GPRS offers improved quality of data services as measured in terms of reliability, response time and features that are supported. Another advantage of GPRS over other data communication services is that it provides an ‘always on’ communication chann…
The performance, application and integration of various seabed classification systems suitable for mapping Posidonia oceanica (L.) Delile meadows	Puhr, K.; Schultz, S.; Pikelj, K.; Petricioli, D.; Bakran-Petricioli, T.	2014	Posidonia oceanica meadows	ultra-high resolution aerial imagery, single-beam echo sounder (SBES) seabed classification system from Quester Tangent Co. (QTC), and surface based underwater videography	ultra-high resolution aerial imagery, single-beam echo sounder (SBES) seabed classification system from Quester Tangent Co. (QTC), and surface based underwater videography: 1) affordable, simple to use 2) superior resolution and detection accuracy compared to satellite imagery	comparison with satellite imagery										Yes/Ambiguous ("The results indicate that the method has potential to replace SCUBA-based bottom cover determination while retaining WFD levels of precision in detecting change.")	"The consistency between two human scorers in evaluating P. oceanica bottom coverage was near perfect (N98%) and high between digital and human scorers (80%)."	Yes ("simple to use")	1) " In this research we selected ultra-high resolution aerial imagery, single-beam echo sounder (SBES) seabed classification system from Quester Tangent Corp. (QTC), and surface based underwater videography as affordable, non-destructive and simple to use systems for data acquisition" 2) "The results indicate that although the selected systems are suitable for mapping seagrasses, they all displa…
Simple and rapid chemiluminescence aptasensor for Hg2+ in contaminated samples: A new signal amplification mechanism	Qi, Y.; Xiu, F. R.; Yu, G.; Huang, L.; Li, B.	2017	(heavy metal) Hg2+ concentration	aptamer-based chemiluminescence biosensing assay employing (+)AuNPs as signaling probes	cheap, simple, easy to operate, sensitive, doesn't require sophisticated instruments	comparison with other aptamer-based assays										Yes ("more sensitive than the previously reported aptamer-based assays for Hg2+")	"recovery and precision of the proposed method were satisfactory"	Yes ("simple, and easy to operate", dpesn't require sophisticated techniques or instruments)	"Both signal probe and aptamer do not need labeling ormodifying. So, the method is cheap, simple, and easy to operate. Furthermore, the assay is based on CL detection, requiring no so-phisticated experimental techniques and instruments"
Colorimetric multiplexed analysis of mercury and silver ions by using a unimolecular DNA probe and unmodified gold nanoparticles	Qing, Z.; He, X.; Wang, K.; Zou, Z.; Yang, X.; Huang, J.; Yan, G.	2012	mercury and silver ion concentration	colorimetric assay with unimolecular multifunctional DNA probe (UMDP) as sensing element, and unmodified gold nanoparticles (AuNPs) as color-reporting probes	no sophisticated instrumentation required, simple, rapid	comparison with the research group's previous work											"comparatively good sensitivity and excellent selectivity"	Yes ("simple", "easily observed", doesn't require sophisticated instrumentation or complex pretreatment)	1) "Colorimetric technique is generally well known and attractive because of its advantages of simplicity, rapidity, cost effective-ness and no requirement of any sophisticated instrumentation. Moreover, the detection results obtained by colorimetric tech-nique can be easily observed with the naked eye." 2) "Because of itsadvantages of multifunction, simplicity, cost effectiveness andrapidity, th…
Mapping seagrass cost-effectively in the Coral Triangle: Sabah, Malaysia as a case study	Rajamani, L.; Marsh, H.	2015	seagrass meadows	interview surveys combined with manta tows and transect surveys	rapid, non-destructive, engages local communities	comparison with manual harvesting method											"Almost 90% (87.5%) of the answers provided by the fishers interviewed were supported by ground-truthing."		"The interview surveys enabled us to gain basic information on the types of species present and the distribution of seagrasses in the study area. This information proved to be useful, mostly accurate and cost-effective."
Optical Detectors for Integration into a Low Cost Radiometric Device for In-Water Applications: A Feasibility Study	Ramkilowan, A.; Chetty, N.; Lysko, M.; Griffith, D.	2013	harmful algal blooms	radiometric instrumentation (space-based remote sensing techniques, coupled with in-situ radiometric technology)	1) a light-weight, compact and autonomous design 2) low-cost	1) comparison with present commercial systems 2) comparative study: two candidate spectrometer cores based on citeria: cost, optical throughput, linearity and spectral sensitivity ("The performance capabilities of two candidate spectrometer cores (C1 and C2) were tested with the aim of integrating the best performing spectrometer module into a low-cost prototype radiometric device to be used for …													"The spectrometer core has the largest impact on cost and performance. As a result, the selection of an appropriate detector has been prioritised."
The importance of standardization for biodiversity comparisons: A case study using autonomous reef monitoring structures (ARMS) and metabarcoding to measure cryptic diversity on Mo'orea coral reefs, French Polynesia	Ransome, E.; Geller, J. B.; Timmers, M.; Leray, M.; Mahardini, A.; Sembiring, A.; Collins, A. G.; Meyer, C. P.	2017	cryptic diversity of coral reefs	autonomous reef monitoring structures (ARMS) and metabarcoding	cost, accuracy	comparative study: four ARMS (autonomous reef monitoring structures) field processing methods: KEW, NOAA, SWET, MILL													1) "The advancement of metabarcoding techniques combined with the decline in high-throughput sequencing costs and the use of standardized sampling methods, such as ARMS, provides a mechanism in which to characterize benthic communities across all species, regardless of size." 2) 2) "We recommend the use of a standardized protocol (NOAA method) combined with DMSO preservation of tissues for sessil…
Time-series analyses of Monterey Bay coastal microbial picoplankton using a 'genome proxy' microarray	Rich, V. I.; Pham, V. D.; Eppley, J.; Shi, Y.; DeLong, E. F.	2011	temporal, spatial and phylogenetic resolution of marine microbial community structure and variability	‘genome proxy’ microarray	cost	comparative study: pyrosequencing, genome proxy microarray	~$15 per array
The use of δ15N in assessing sewage stress on coral reefs	Risk, M. J.; Lapointe, B. E.; Sherwood, O. A.; Bedford, B. J.	2009	sewage stress on coral reefs	stable nitrogen isotope ratios, d15N, in tissues of reef organisms	1) simple, low-cost analysis 2) rapid 3) macroalgae (used as bioindicators) are ubiquitous, easy to sample and analysis is straightforward	comparison with coprostanol analyses	in the range of $15.00 US per sample / $100 US per site						"The analytical costs to determine the status of a reef would be less than a day’s time for an expensive consultant."	Calculated: About 6-7				Yes ("sample handling and processing are simple")	1) "The time span of the assessment can vary from a few weeks, in the case of analyses of algae, to many decades if gorgonians are used. Treatment of samples in the field could hardly be simpler, involving either drying or freezing. Analysis costs are modest. The analytical costs to determine the status of a reef would be less than a day’s time for an expensive consultant." 2) "This small exercis…
Monitoring toxic cyanobacteria Lyngbya majuscula (Gomont) in Moreton Bay, Australia by integrating satellite image data and field mapping	Roelfsema, C. M.; Phinn, S. R.; Dennison, W. C.; Dekker, A. G.; Brando, V. E.	2006	toxic cyanobacteria Lyngbya majuscula	integration of satellite image data (Landsat 7) and field mapping	methods are easily implemented, repeatable and low cost	comparison with other algal bloom mapping projects reported in the scientific literature												Yes ("easily implemented")	"The simple field methods of the monitoring program presented in this paper were easily implemented, repeatable and low cost, with the resultant data able to be transformed to GIS ready maps of L. majuscula within several hours of completing the field sampling."
High frequency mesozooplankton monitoring: Can imaging systems and automated sample analysis help us describe and interpret changes in zooplankton community composition and size structure — An example from a coastal site	Romagnan, J. B.; Aldamman, L.; Gasparini, S.; Nival, P.; Aubert, A.; Jamet, J. L.; Stemmann, L.	2016	mesozooplanktonic copepods	Zooscan	capable of a large sampling effort	comparison with traditional microscopic analysis											accuracy of 91% (true positives)	Yes (copepods easily collected and identified)	"The Zooscan techniquepresented here enables the analysis (measurements and identification)of ~3000 objects per sample per day. The total analysis time can be di-vided in the following steps: (a) sample preparation (size fractionationand splitting): 1 h; (b) scanning: 20 min per fraction; (c) processingimages: 20 min per scan; (d) prediction using an existing learning set:5 min per sample; (e) op…	MSFD, HELCOM
Effects of diel period and tow duration on estuarine fauna sampled with a beam trawl over bare sediment: Consequences for designing more reliable and efficient surveys	Rotherham, D.; Gray, C. A.; Johnson, D. D.; Lokys, P.	2008	effects of diel period and tow duration on estuarine fauna	beam trawl	shorter tows give equivalent results with lower effort, and increase precision without large increases in costs, efficient	comparative study: comparison with longer tows													"In our study, longer tows did catch more species, but only few and in very small numbers (<5 individuals). Consequently, the mean CPUE of the number of species (5 min_x0002_1) decreased significantly as the duration of tows increased; indicating that most species were caught in 5-min tows."
A strategy for developing scientific sampling tools for fishery-independent surveys of estuarine fish in New South Wales, Australia	Rotherham, D.; Underwood, A. J.; Chapman, M. G.; Gray, C. A.	2007	fishery-independent surveys	multimesh gillnet	low effort, easy	comparative study: 1) comparison with trammelnets 2) comparison of different soak and setting times												Yes ("ease of use")	1) "Analyses showed no statistically significant differences between the two types of net in compo-sitions and structures of assemblages, abundance, or diversity of catches. Greater precision of catch per unit effort, ease of use, and smaller sampling effort made the multimesh gillnet the superior method." 2) "The benefits of shorter soak times include greater replication, smaller costs, and pote…
Electronic monitoring trials on in the tropical tuna purse-seine fishery	Ruiz, J.; Batty, A.; Chavance, P.; McElderry, H.; Restrepo, V.; Sharples, P.; Santos, J.; Urtizberea, A.	2014	tuna purse-seine fishery	Electronic monitoring (EM)	low cost, broad suitability, permanent data record	comparative study: comparison with on-board observers										No ("refinement of the methods is still needed")	"bycatch species were underestimated"		"In this case, EM could become a reliable tool for monitoring operations that the fishing industry would be happy to adopt because of its lower cost relative to other alternatives."
A convenient and cost-effective method for monitoring marine algal toxins with passive samplers	Rundberget, T.; Gustad, E.; Samdal, I. A.; Sandvik, M.; Miles, C. O.	2009	algal toxins in shellfish	passive sampling disks	simple design, cheap, easily assembled and disassembled, quick, continuous sampling	comparison with solid-phase adsorption toxin tracking (SPATT) devices (on which the disks are based on) and with determining toxins from shellfish flesh												Yes ("easy to use", "easily assembled and disassembled")	"The new design was quick and easy to use, the frames and algal mesh could be washed and reused, and the frames hold the resin in a reproducible thin layer (Fig.1 E) that increases the exposure of the resin to the toxins in the water. --- the disks have the advantage that there is no toxin metabolism, they are more easily stored and cheaper to transport, and provide a much cheaper and cleaner ext…
Classification of nutrient impact on lakes using the chironomid pupal exuvial technique	Ruse, L.	2010	sensitivity of chironomid species to nutrient enrichment of lakes	chironomid pupal exuvial technique (CPET); data used on a genus level	sufficient results faster, doesn't require high taxonomic expertise, simple	comparative study: comparison with species-level data								4 samples from each lake		Yes ("there is strong support for the adoption of generic chironomid data to implement the objectives of the WFD")	"high confidence"	Yes ("simple", "less taxonomic expertise")	"Generic identification is considerably easier for biologists to learn and can be achieved in at least a third of the time required for a 200 exuviae species sample. Confidence of lake classification is not as high as with species-level data but is still of high precision"	WFD
Lake acidification assessed using chironomid pupal exuviae	Ruse, L.	2011	sensitivity of chironomid species to anthropogenic acidification of lakes	Chironomid Pupal Exuviae Technique (CPET); data used on a genus level	easy to learn, faster, simple	1) comparative study: comparison with species-level data 2) comparison with chemical data								4 samples (200 skins each)				Yes ("simple", "easily collected", easy to learn)	1) "Genus-level identifi cation is considerably easier for generalist biologists to learn and can be achieved in less than a third of the time required for a 200 exu-viae species sample. Confidence of lake classification was not as high as with species-level data but was still of high precision ---" 2) "With species order established in relation to acidity, future CPET surveys will provide easily…	WFD
Monitoring the abundance of plastic debris in the marine environment	Ryan, P. G.; Moore, C. J.; Van Franeker, J. A.; Moloney, C. L.	2009	plastic debris abundance	monitoring affected species: plastic ingestion by seabirds	low sampling costs	comparative study (review): comparison with beach surveys and at-sea surveys													"Seabirds that accumulate plastic in their stomachs provide an inex-pensive, powerful tool to monitor changes in the abun-dance and composition of small plastic debris at regional scales"
Breeding success and breeding population trends of waterfowl: Implications for monitoring	Ränäk, M.; Saari, L.; Hario, M.; Hnninen, J.; Lehikoinen, E.	2011	breeding success of waterfowls	post-breeding population size	simple, rapid, one visit is enough -> saves time and effort, allows the participation of volunteers (no expertise required)	comparison with traditional brood counts								one count		Yes ("The method presented in our paper is cost-efficient compared to multi-visit methods including aging the chicks, and it allows the participation of voluntary bird watchers as an important resource.")		Yes ("simple", "easy", doesn't require expertise, "applicable")	"Our method is systematic and cost-effective in the sense that the breeding success can be assessed with one count without extensive monitoring of the broods during the breeding season."
Temporal and spectral patterns of fish choruses in two protected areas in southern Atlantic	Sánchez-Gendriz, I.; Padovese, L. R.	2017	fish choruses	underwater sound recording	less laborious, less expensive	comparison with traditional fisheries research													"Traditional methods for fisheries research are labor inten-sive and expensive, sometimes being not practical for long-term sur-veys. With recent advances in data storage devices, software and related technology, passive acoustic monitoring arises as an important cost-effective tool to be applied to management of protected areas and fisheries studies."
Validating a multi-biomarker approach with the shanny Lipophrys pholis to monitor oil spills in European marine ecosystems	Santos, M. M.; Solé, M.; Lima, D.; Hambach, B.; Ferreira, A. M.; Reis-Henriques, M. A.	2010	PAH contamination after oil spills	multi-biomarker approach study using shanny Lipophrys pholis	rapid, easy to use, fish species is abundant and easy to catch	comparison with other fish species												Yes ("easy to use")		WFD, MSFD
Mobile device application for monitoring cyanobacteria harmful algal blooms using Sentinel-3 satellite Ocean and Land Colour Instruments	Schaeffer, B. A.; Bailey, S. W.; Conmy, R. N.; Galvin, M.; Ignatius, A. R.; Johnston, J. M.; Keith, D. J.; Lunetta, R. S.; Parmar, R.; Stumpf, R. P.; Urquhart, E. A.; Werdell, P. J.; Wolfe, K.	2018	cyanobacterial harmful algal blooms (cyanoHAB)	Cyanobacteria Assessment Network (CyAN) app	free software, simple, intuitive, applicable, efficient	comparison with other softwares						free software						Yes ("user-friendly", "simple display format", "intuitive")	1) "The CyAN app provides water quality managers with a user-friendly platform that reduces the complexities associated with accessing satellite data to allow fast, efficient, initial assessments across lakes." 2) "Currently available to US Departments of Health and Departments of Environment state agencies upon request. No cost"
Improved genetic markers for monitoring recruitment dynamics in the endangered Mary River cod (Maccullochella mariensis)	Schmidt, D. J.; Espinoza, T.; Real, K.; Dunlop, A.; Kennard, M.; Hughes, J. M.	2018	genetic variation of Mary River cod	microsatellite loci	high variation	comparison with previous microsatellite analysis
Underwater deployment of the polyphenylene oxide dosimeter combined with a neutral density filter to measure long-term solar UVB exposures	Schouten, P. W.; Parisi, A. V.	2012	underwater UVB exposure	dosimeter based on polyphenylene oxide (PPO) combined with a neutral density filter (NDF)	inexpensive, easily prepared, extended time interval, reliable	comparison with dosimeters without NDF and with dosimeters based on polysulphone												Yes ("easily usable", "readily available material")	"A long-term calibration regime --- showed that the PPO dosimeter used in conjunction with a polyethylene NDF could measure UVB exposures underwater up to 125 h in daylight (11–12 days approximately) before reaching near total saturation, providing an exposure limit as much as seven times greater that what was previously achievable with PPO dosimeters deployed without an NDF and approximately 42 …
Phytoplankton pigments and epifluorescence microscopy as tools for ecological status assessment in coastal and estuarine waters, within the Water Framework Directive	Seoane, S.; Garmendia, M.; Revilla, M.; Borja, Á; Franco, J.; Orive, E.; Valencia, V.	2011	phytoplankton communities	High Performance Liquid Chromatography (HPLC) together with the CHEMTAX program	low cost in terms of effort and time, comparable results, easily performed	1) comparative study: comparison with epifluorescence microscopy 2) comparison with inverted microscopy										No ("potentially suitable to assess the water quality or the ecological status")		Yes ("easily performed")	"The main advantages of the HPLC-CHEMTAX technique are: (i) it provides a more complete picture of the community, since other groups can be also detected (i. e. cyanophytes and the small fragile forms such as flagellates); (ii) its lower cost in terms of effort and time, when there is no need to study the phytoplankton to the best level achievable (genus or specie); (iii) the results are not so d…	WFD, MSFD
Marine hydrocarbonoclastic bacteria as whole-cell biosensors for n-alkanes	Sevilla, E.; Yuste, L.; Rojo, F.	2015	detection of n-alkanes in seawater	biosensor: marine bacterium Alcanivorax borkumensis (specialized alkane degrader) as a host	low detection threshold, low background fluorescence values, adaptation to seawater	comparative study: 1) comparison with E. coli as a host and 2) comparison with other specialized alkane degraders										Yes ("In summary, its adaptation to seawater, its low background fluorescence and its superior ability to detect alkanes at low concentrations makes A. borkumensis the best host possible – among those tested – for the present reporter system when attempting to detect C6-C10 alkanes in seawater.")			1) "The Alcanivorax strain was clearly superior to E. coli in detecting lower petrol concentrations, providing fluorescence induction ratios of sevenfold at petrol concentrations as low as 0.012%, while E. coli was barely able to respond at petrol concentrations of 0.025% and rendered no signal at a concentration of 0.012%." 2) "Alcanivorax borkumensis, a marine bacterium specialized in degrading…
A quantitative, non-destructive methodology for habitat characterisation and benthic monitoring at offshore renewable energy developments	Sheehan, E. V.; Stevens, T. F.; Attrill, M. J.	2010	impacts of large-scale Marine Renewable Energy Installations (MREIs)	high-definition video camera, plus LED lights and laser scale markers, mounted on a ‘‘flying array"	large area coverage in a short time, minimal damage, low cost, repeatable	comparison with conventional methods such as scuba diving										Yes ("we suggest that no other method would allow a comparable survey for less than 3 to 5 times the cost")			"Stevens and Connolly [15] commented on the cost-effectiveness of the flying array video method (the precursor of the design described here) and concluded that it offered an order of magnitude cost-saving over conventional methods, as a result of the larger area covered per fieldwork day, lower crewing requirements, and the smaller survey vessel required. In this study, for the same reasons, we s…
Genetically engineered microbial biosensors for in situ monitoring of environmental pollution	Shin, H. J.	2011	in situ environmental pollution	genetically engineered microbial biosensors	ease of use, low cost, portability	comparison with conventional chemical analysis										No (there are "inherent limitations")		Yes ("ease of use")	"The ease of use, low application cost, and urgent health care problems made this genetically modified biosensor a good choice for large screening campaigns in Asia."
Metabarcoding of shrimp stomach content: Harnessing a natural sampler for fish biodiversity monitoring	Siegenthaler, A.; Wangensteen, O. S.; Soto, A. Z.; Benvenuto, C.; Corrigan, L.; Mariani, S.	2019	fish diversity	DNA‐assisted gut content analysis of the European brown shrimp, Crangon crangon (trophic metabarcoding)	rapid, cost, shrimp are easily collected in large numbers, less laborious	comparative study: 1) comparison with traditional fish surveys and 2) eDNA										No ("has the potential of becoming a powerful tool in biodiversity assessment applications")		Yes ("easily accessible" sampling species, "does not require taxonomic expertise")	1) "Twice the number of species and more than three times the number of taxa (assigned to the genus of family level) were detected using 12S‐metabarcoding on a combination of sediment, shrimp stomach and water samples compared to concordant seine net surveys." 2) "In addition, molecular monitoring of fish populations (either from environmental or stomach samples) does not require taxonomic expert…
Single pass electrofishing method for assessment and monitoring of larval lamprey populations	Silva, S.; Vieira-Lanero, R.; Barca, S.; Servia, M. J.; Sánchez-Hernández, J.; Cobo, F.	2014	larval lamprey populations	single pass electrofishing	compatible with traditional electrofishing, low cost and effort, acceptable accuracy, rapid	comparison with dredging
Assessing potential surrogates of macroinvertebrate diversity in North-African Mediterranean aquatic ecosystems	Slimani, N.; Sánchez-Fernández, D.; Guilbert, E.; Boumaïza, M.; Guareschi, S.; Thioulouse, J.	2019	macroinvertebrate diversity	higher taxa as biodiversity surrogates	rapid, inexpensive	comparative study: comparison of different macroinvertebrate groups as surrogates										No (higher taxa surrogates recommended only when species level information is not available)
Monitoring marine macroalgae: The influence of spatial scale on the usefulness of biodiversity surrogates	Smale, D. A.	2010	subtidal macroalgae assemblages	biodiversity surrogates (higher taxa)	less expertise required	comparative study: comparison with other surrogate methods (presence/absence)												Yes (no high level of expertise required)	"Taxonomic aggregation to genus resulted in a 50% reduction in the level of expertise (i.e. there were twice as many species than genera to discern) and represented species-level biodiversity patterns adequately at all spatial scales. Aggregation to family led to an 80% reduction in expertise and was a good predictor of ‘actual’ biodiversity patterns in all cases except for univariate SR at large…	WFD
From fronds to fish: The use of indicators for ecological monitoring in marine benthic ecosystems, with case studies from temperate Western Australia	Smale, D. A.; Langlois, T. J.; Kendrick, G. A.; Meeuwig, J. J.; Harvey, E. S.	2011	marine benthic habitats	biodiversity surrogates (higher taxonomic groups)	reduced sampling time and cost, lower expertise required	comparison with species-level data										No ("warrants further research")		Yes ("minimal taxonomic expertise")
A cost-effective survey of fish occurring in a linear waterbody	Smith, P. A.	2003	zander abundance	single-pass electric fishing	low effort, high efficiency (for big zanders), repeatable, unaffected by environmental factors	comparative study: comparison with intensive netting													"Long sections of channel can be fished, and large numbers of fish can be caught per unit of effort with a fairly constant capture efficiency; and the results are repeatable within normal error limits. Such a survey technique might provide a more reliable and economical assessment of abundance for zander in excess of 200 mm than netting, which normally entails the sampling of many small sites but…
USC CINAPS builds bridges: Observing and monitoring the Southern California bight	Smith, R. N.; Das, J.; Heidarsson, H.; Pereira, A. M.; Arrichiello, F.; Cetnić, I.; Darjany, L.; Garneau, M. E.; Howard, M. D.; Oberg, C.; Ragan, M.; Seubert, E.; Smith, E. C.; Stauffer, B. A.; Schnetzer, A.; Toro-Farmer, G.; Caron, D. A.; Jones, B. H.; Sukhatme, G. S.	2010	coastal wind and surface currents	Freewave radio modem (aquatic robotic sensor network)	low cost, reliable	comparison with satellite communication
Remote sensing of ocean oil-spill pollution	Solberg, A. H. S.	2012	oil spills	satellite-based synthetic aperture radar (SAR) images combined with aircraft surveillance	SAR provides large coverage under almost any weather	comparison with other optical sensors												Yes (provides images "regardless of any weather conditions")
Sea experiments of the underway conductivity-temperature-depth prototype made in China	Song, X.; Li, H.; Lin, X.; Chen, X.; Guo, X.; Tian, J.	2009	upper ocean	Underway Conductivity-Temperature-Depth (UCTD)	portable, easy to operate, high resolution data, accurate	comparison with towed winged vehicles, tow-yo profilers and expendable profilers												Yes ("easy to operate", "ultra-compact")	"The advantages of the system can be summarized as follows: 1) Easy to operate, two persons are enough even for operations at night (Fig.2). It can be quickly set-up in a few hours. No permanent wiring or desktop installation is required." --- 7) Cost-effective. Cost per profile decreases with repeated use of the probe. 8) Ultra-compact and portable. Minimal demands for deck space and no need for…
Remotely-operating camera network expands Antarctic seabird observations of key breeding parameters for ecosystem monitoring and management	Southwell, C.; Emmerson, L.	2015	seabird (Adélie penguin) breeding parameters	remotely-operating camera network	low cost, reliable, minimal maintenance, durability, easy setup	comparative study: comparison with direct measurements					Camera deployment: 20 field-team days per region for one season: total 120 person days: 33,000 $AUS; Camera maintenace and download: 2 field-team days per region per season: total 120 person days: 33,000 $AUS; Processing images: 20 person-days per season: total 200 person days: 54,000 $AUS	20 cameras @ $4000; total $80,000 $AUS	Total: 200,000 $AUS			Yes ("This is a quantum advance for penguin assessment and monitoring, particularly in remote areas.")		Yes ("easy setup", "minimal maintenance")	1) "The system is light-weight (14 kg), fits into a backpack for easy transport, and modular in design to allow easy setup by a person with no technical experience" 2) "Maintaining and downloading the cameras took approximately 2 days per region each breeding season. Processing images from the network, which involves daily counts of adults and occupied nests from early October to late January, an…
Evaluating the Efficacy of Using Time-Lapse Cameras to Assess Angling Use: An Example from a High-Use Metropolitan Reservoir in Arizona	Stahr, K. J.; Knudsen, R. L.	2018	angling use on a high-use reservoir	time-lapse cameras	accurate, time saving, no need for physical presence, efficient	comparative study: comparison with traditional creel surveys												Yes (doesn't require physical presence of creel clerks)	1) "Overall time-lapse cameras gathered greater amounts of angler-use data more efficiently compared with the traditional creel survey in our study" 2) "Overall, based on our study and previous studies, time-lapse cameras do provide a cost-effective, accurate, and useful alternative to traditional stand-alone creel surveys"
Novel lineage patterns from an automated water sampler to probe marine microbial biodiversity with ships of opportunity	Stern, R. F.; Picard, K. T.; Hamilton, K. M.; Walne, A.; Tarran, G. A.; Mills, D.; McQuatters-Gollop, A.; Edwards, M.	2015	marine eukaryotic biodiversity	Water and Microplankton Sampler (WaMS)	relatively cheap, autonomous, versatile, can be deployed to an existing network	comparison with research cruises										Yes ("recommended")		Yes (can be deployed on an established network)	"The WaMS platform is a relatively cheap method of collecting environmental samples autonomously compared to sample collection by cruise. --- The WaMS platform is recommended to monitor common taxa and can be pre-spiked with preservative if sample processing is likely to be delayed."	MSFD
In-water assessments of sea turtles at Glover's Reef Atoll, Belize	Strindberg, S.; Coleman, R. A.; Perez, V. R. B.; Campbell, C. L.; Majil, I.; Gibson, J.	2016	abundance of sea turtles	distance sampling, precise	less laborious	comparative study: comparison with mark-resight method										No (two tested methods complement each other)			1) "The effort for each transect was then calculated by multiplying the distance between the in-water start and end position by the effective number of observers over the 1 h survey period." 2) "Distance sampling along line transects was also less invasive and more cost-effective (less labour intensive during the survey itself, and only a single survey was required to obtain estimates for several…
When aerial surveys will not do: Grey seal pup production in cryptic habitats of Wales	Stringell, T. B.; Millar, C. P.; Sanderson, W. G.; Westcott, S. M.; McMath, M. J.	2014	grey seal pup production	plot-sampling survey	low effort, saves time and costs, simple	1) comparative study: comparison with ground-based pup production census 2) "Finally, we compared the logistical costs (person days) of the reduced survey with the full census and inferred the putative savings for a scaled-up Wales-wide monitoring programme."										Yes ("Our plot-sampling approach gave a good estimate of pup production, and reduced survey effort and cost compared to a full census")		Yes ("simple alternative to population modelling")	"Compared to the full census, the plot sampling scheme took 20 person-days (five days with a fourperson team) and reduced survey effort (number of sites) by 46% and saved approximately 30% of resources (eight person days: two days with a four-person team)."
A cost-effective discards-proportional at-sea monitoring allocation scheme for the groundfish fishery in New England	Sun, C. H. J.; Fine, L.	2016	groundfish fishery monitoring costs	discards-proportional at-sea monitoring (ASM) scheme	reduced costs, lower effort	1) comparative study (simulation): comparison with current monitoring effort allocated by discard rate & various other allocation schemes 2) "This analysis attempts to identify the distribution of monitoring effort by estimating the average landings and discards that were observed on each observer sea day among different vessel categories"					at-sea salary: $710 per day		overall cost per day: $927.76, infrastructure per day: $217.76						"Results show that, in FY 2013, this allocation method could have reduced observer sea days by 1892 days, resulting in a $1.3 million total cost savings for the industry, while still observing the same amount of weighted discards as under current monitoring standards."
Quantifying Nearshore Sea Turtle Densities: Applications of Unmanned Aerial Systems for Population Assessments	Sykora-Bodie, S. T.; Bezy, V.; Johnston, D. W.; Newton, E.; Lohmann, K. J.	2017	olive ridley turtle (Lepidochelys olivacea) populations	fixed-wing unmanned aerial system (AUS) and a modifed strip-transect method	quick, easy, low cost, portable, minimal disturbance to animals	comparison with traditional survey methods										Yes (provides "more reliable" data)		Yes ("easy")
Traditional Ecological Knowledge and the mapping of benthic marine habitats	Teixeira, J. B.; Martins, A. S.; Pinheiro, H. T.; Secchin, N. A.; Leão de Moura, R.; Bastos, A. C.	2013	seabed habitat mapping	Traditional Ecological Knowledge (TEK)	accurate on a large scale, increases community participation and understanding, low cost, rapid	comparison with mapping by video transections and/or SCUBA										No (can complement the standard oceanographic methods)
Fast assessment of bioaccessible metallic contamination in marine sediments	Terán-Baamonde, J.; Carlosena, A.; Soto-Ferreiro, R. M.; Andrade, J. M.; Prada, D.	2017	bioaccessible metallic contamination in marine sediments	simultaneously extracted (SEM) procedure using ultrasonic stirring + indirectly determining acid volatile sulfides (AVS)	fast, reliable, minimal amount of reagents, easy to implement, simple	1) comparison with a sequential extraction protocol and 2) comparative study: comparison of ultrasonic stirring with magnetic agitation and a comparison of several stirring times												Yes ("easy to implement", "simple")	"A fast (16 min) procedure to assess the bioaccessible metallic fraction of Cd, Cr, Cu, Ni, Pb and Zn simultaneously extracted (SEM) from marine sediments plus an indirect approach to determine acid volatile sulfides (AVS) are presented."
Multi Physical - Chemical profiler for real-time in situ monitoring of trace metal speciation and master variables: Development, validation and field applications	Tercier-Waeber, M. L.; Confalonieri, F.; Riccardi, G.; Sina, A.; Nöel, S.; Buffle, J.; Graziottin, F.	2005	priority trace metal pollutant speciation and master bio-physicochemical variables	Multi Physical–Chemical profiler (MPCP)	spatial and temporal resolution of data, efficient, reliable, sensitive	comparison with traditional monitoring approach based upon discrete sampling followed by laboratory analysis										No ("potentiality of such system for cost effective -- monitoring", "at its infancy")			"Even if the MPCP is at its infancy, its field applications in various estuarine and marine coastal systems have shown its capability for high-resolution, sensitive trace metal speciation and master variable measurements. These studies have led to important findings demonstrating the potentiality of such system for cost effective, efficient environmental monitoring and pollution control of priori…
Cost-efficient methods for marine pollution monitoring at Casey Station, East Antarctica: The choice of sieve mesh-size and taxonomic resolution	Thompson, B. W.; Riddle, M. J.; Stark, J. S.	2003	benthic pollution	mesh-size (0.5 and 1.0 mm) and taxonomic resolution	reduced sorting and identification time, allows sampling of additional replicates, control locations or times of sampling	comparative study: mesh-size (0.5 and 1.0 mm) and taxonomic resolution (family and species)													1) "Fine sieves retain more fauna and thus require more time for sorting and identification, particularly when fauna are identified to species. The cost-efficiency of a benthic monitoring study can be greatly improved if the design of the study optimises the sieve mesh-size and taxonomic resolution necessary to reliably detect an impact." 2) "The cost-efficiency of marine pollution monitoring at …
Smart embedded passive acoustic devices for real-time hydroacoustic surveys	Toma, D. M.; Masmitja, I.; del Río, J.; Martinez, E.; Artero-Delgado, C.; Casale, A.; Figoli, A.; Pinzani, D.; Cervantes, P.; Ruiz, P.; Memè, S.; Delory, E.	2018	underwater sounscape	passive acoustic sensors (digital hydrophones)	reusability, interoperability, low power, reliability, compact, low consumption	comparison with available commercial passive acoustic sensors												Yes (based on an open source software)	"This aim of a cost-efficient approach is achieved through several characteristics of the architecture: Re-Usability, Interoperability (through the use of international standards) and Open Source."	MSFD
Unmanned aerial vehicle based wireless sensor network for marine-coastal environment monitoring	Trasviña-Moreno, C. A.; Blasco, R.; Marco, Á; Casas, R.; Trasviña-Castro, A.	2017	marine coastal environments	Wireless Sensor Network (WSN) using a UAV and drifting buoys	easy to use, low power, low cost, flexible	comparison with stationary buoys												Yes ("flexible", "easy-to-use")
Optical biosensor based on the microalga-paramecium symbiosis for improved marine monitoring	Turemis, M.; Silletti, S.; Pezzotti, G.; Sanchís, J.; Farré, M.; Giardi, M. T.	2018	marine pollution	optical biosensor based on the microalga-paramecium symbiosis	rapid, highly effective, cheap, simple, timesaving	comparison with chemical analyses and analytical methods, comparative study: liquid chromatography coupled with mass spectrometry (LC–MS), optical biosensor based on the microalga-paramecium symbiosis											"The reproducibility and repeatability of the proposed biosensor were evaluated by PSII fluorescence measurements. The three microcells containing immobilized or free biomediator were prepared independently at different days showing an acceptable reproducibility with a relative standard deviation (RSD) of 1.8 and 2.1 respectively for each 5 g/L of atrazine determination"		"The proposed microalgae based biosensor was simple, cheap, and rapid in comparison to the analytical methods and it could significantly help to reduce the time associated with biotoxicity assays of chemicals and environmental water monitoring."
Improved methods for capture, extraction, and quantitative assay of environmental DNA from Asian bigheaded carp (hypophthalmichthys spp.)	Turner, C. R.; Miller, D. J.; Coyne, K. J.; Corush, J.	2014	bigheaded carp Hypophthalmichthys spp.	new quantitative polymerase chain reaction (qPCR) assay and eDNA capture/extraction methods	low cost, high sensitivity, saves time (no gel electrophoresis), efficacy	comparative study: comparison with standard endpoint PCR assays and eDNA capture/extraction methods	approximately $0.20 USD per 2 mL extraction									Yes ("Overall, the 22-fold greater sensitivity of the new qPCR assay described here is sufficient to recommend its replacement of the old endpoint PCR assays for eDNA-based monitoring of bigheaded carp.")	22-fold greater sensitivity		1) "the eDNA capture and extraction method we adapted from aquatic microbiology yielded five times more bigheaded carp eDNA from the experimental pond than the standard method, at a per sample cost over forty times lower. " 2) " Thus the qPCR assay provided a 22-fold improvement in detection over the endpoint PCR assays ---" 3) "CTAB DNA extraction is widely used because of its versatility [43], …
UAVs for coastal surveying	Turner, I. L.; Harley, M. D.; Drummond, C. D.	2016	topographic mapping and measurement in the coastal zone	UAVs (Unmanned Aerial Vehicles or “drones”)	1) practical, efficient 2) timesaving, a rapid-response deployment 3) readily available 4) removes the need for separate and time-consuming on-ground surveying of ground control points 5) makes less accessible areas more straightforwaed to survey 6) high precision RTK-GPS positioning	comparison with previous UAV technology												Yes ("off-the-shelf", "readily available")	"Off-the-shelf, survey-grade UAV equipment, data processing and analysis tools are now readily available to practicing coastal engineers, managers and researchers. Within the regulatory constraints that determine their use, UAVs provide an efficient and cost-effective survey tool for topographic mapping and measurement in the coastal zone. In particular, the availability of off-the-shelf UAV surv…
Optimising stereo baited underwater video for sampling fish and invertebrates in temperate coastal habitats	Unsworth, R. K. F.; Peters, J. R.; McCloskey, R. M.; Hinder, S. L.	2014	fish and invertebrates in temperate coastal habitats	Stereo Baited Remote Underwater Video systems (BRUVs)	may reduce observer error, provides the opportunity to study habitats or environments that may be inaccessible by conventional fishing methods, relatively short sampling times (less than 1 h), effective	comparison with visual assessment techniques (e.g. SCUBA surveys)
Description of a remote still photography system for collection of benthic photo-quadrats	Waddington, K. I.; Piek, B. W.; Payne, A. D.; Grove, S. L.; Harvey, E. S.; Kendrick, G. A.; Taylor, H. F.; Meeuwig, J. J.	2010	classification of benthic habitats	remote still photography system	inexpensive, provides a permanent record, reliability, can be deployed from a small vessel, high resolution images	comparison with other remote systems such as AUVs, as well as SCUBA diving						remote still photography system: U.S. $33,000, USBL system for geographic positioning: U.S $52,000				No ("a comparison of methods should first be undertaken to evaluate the preformance and resolution provided by different methods")		Yes (can be deployed from a smal vessel)	"The remote still photography system described can be constructed at a cost of approximately U.S. $33,000. The USBL system required for highly accurate geographic positioning can be purchased for approximately U.S. $52,000. Furthermore, as this system is able to be deployed and operated by three persons from a small research vessel (in the sampling program described here, an 8 m vessel was used),…
Assessment of aerial photography as a method for monitoring aquatic vegetation in lakes of varying trophic status	Valta-Hulkkonen, K.; Kanninen, A.; Ilvonen, R.; Leka, J.	2005	aquatic vegetation	digital colour infrared (CIR) aerial photographs	cost, repeatable, accurate	comparison with a main belt transect field survey method							photograph interpretation costs: half of a main belt transect field survey			No (could "possibly --- be used for monitoring purposes")	average accuracy for the classifications: 82%		"The costs of aerial photograph interpretation have been estimated to be approximately one half of those of a field survey performed by the main belt transect method (Leka et al. 2003)."	WFD
Wave glider monitoring of sediment transport and dredge plumes in a shallow marine sandbank environment	Van Lancker, V.; Baeye, M.	2015	sediment transport in a shallow sandbank area in the Belgian part of the North Sea	Wave Glider (an unmanned surface vehicle (USV))	e.g. high-frequency measurements for high spatial resolution and effective remote control by pilots	1) comparison with ships and ferries 2) a table of pros and cons														MSFD
Acoustic habitat and shellfish mapping and monitoring in shallow coastal water - Sidescan sonar experiences in The Netherlands	van Overmeeren, R.; Craeymeersch, J.; van Dalfsen, J.; Fey, F.; van Heteren, S.; Meesters, E.	2009	habitats and shellfish in shallow coastal water	sidescan sonar (acoustic survey)	capacity of yielding full-cover, high resolution images of large surfaces	comparison with point or line sampling
Development of benthic monitoring methods using photoquadrats and scuba on heterogeneous hard-substrata: A boulder-slope community case study	van Rein, H.; Schoeman, D. S.; Brown, C. J.; Quinn, R.; Breen, J.	2011	estimation of epibenthic communities	photoquadrats (a rapid photoquadrat-based methodology)	efficient, rapid, higher average taxonomic distinctness than in the SSNI survey	1) comparison with in situ sampling techniques, such as scuba diving 2) comparative study: taxonomic assemblages from the Sublittoral Survey of Northern Ireland (SSNI) and photoquadrats													"-- photoquadrat method collected data with higher average taxonomic distinctness than the SSNI survey, despite -- limitations."	WFD, MSFD
Development of low-cost image mosaics of hard-bottom sessile communities using SCUBA: Comparisons of optical media and of proxy measures of community structure	Van Rein, H.; Schoeman, D. S.; Brown, C. J.; Quinn, R.; Breen, J.	2012	hard-bottom sessile communities	1) underwater image-based sampling procedures, using SCUBA 2) POINT technique for data extraction	1) image mosaics of hard-bottom sessile communities using SCUBA:low-budget, high-resolution, efficient, procedurally easy to follow, reduced time spent underwater 2) point extraction technique: efficiency --> community structure data were consistently extracted in half the time it took for the other techniques, also the speed, consistency and relative objectivity	1) comparative study: stills and video imagery and data extraction techniques 2) efficiency analysis of media and techniques 2) "The following measures were used to evaluate benefit: image resolution; species richness, measured as the mean number of species per sample; and taxonomic benefit, measured as the calculated rate of species detection per unit time"												Yes ("procedurally easy to follow" and "reduced need for skilled scientific divers")	1) "Method comparison studies appear to be the best approach to developing study methods that enhance cost-effectiveness and statistical robustness of surveys." 2) "Study methods using digital imagery can greatly reduce the time spent underwater, provide a permanent sampling record and be, therefore reducing the need for skilled scientific divers for survey work." 3) "Time effort is measured in m…	WFD, MSFD
Pelagic habitats in the Mediterranean Sea: A review of Good Environmental Status (GES) determination for plankton components and identification of gaps and priority needs to improve coherence for the MSFD implementation	Varkitzi, I.; Francé, J.; Basset, A.; Cozzoli, F.; Stanca, E.; Zervoudaki, S.; Giannakourou, A.; Assimakopoulou, G.; Venetsanopoulou, A.; Mozetič, P.; Tinta, T.; Skejic, S.; Vidjak, O.; Cadiou, J. F.; Pagou, K.	2018	ecosystem properties and environmental status of pelagic habitats in the Mediterranean	plankton indicators for phytoplankton, zooplankton and prokaryotes	chlorophyll a: time-effective, results are easily comparable among datasets, high precision, low uncertainty, no need for taxonomic expertise, easy to measure, reliable data	comparative study based on literature: phytoplankton, zooplankton and prokaryotes											High precision, low uncertainty	Yes ("easy to measure")	"Chlorophyll a still remains the most widely used indicator mostly thanks to its time saving, cost-effective and reproducible analytical methods that provide easily comparable datasets."	MSFD, WFD, HELCOM
Investigation of a new passive sampler for the detection of munitions compounds in marine and freshwater systems	Warren, J. K.; Vlahos, P.; Smith, R.; Tobias, C.	2018	leakage of unexploded ordnances	passive ethylene-vinyl acetate (EVA) sampler	low cost, low toxicity	comparative study: comparison of varying percentage acetate EVA samplers with each other (EVA25, EVA40, EVA80)										Yes ("Although in situ samplers are being developed, they do not yet have the ability to quantify over as broad a spectrum as the EVA passive sampler.")			"Based on all properties, use of the EVA40 sampler is the all-around best choice because of its coating ease, its film thickness, its film integrity, how readily it redissolves in solvents (DCM, hexane/ ethyl-acetate mixtures, etc.), its thermoplastic properties, and its chemical affinities. Thus, EVA40 should be considered a useful middle ground and should be used for exploratory work in which a…
Enriched stable isotope marking of hatchery trout via immersion: A method to monitor restocking success	Warren-Myers, F.; Ingram, B. A.; Dempster, T.; Swearer, S. E.	2018	restocking success of hatchery-reared trout: brown trout Salmo trutta and rainbow trout Oncorhynchus mykiss	larval immersion marking	low cost, easy to apply, low mortality, accurate	comparative study: comparison with egg immersion method	marking cost of $US 0.004 per fish, analytical cost of $US 20 oer otolith				minimal					Yes ("If adopted, the method would enable hatcheries to cost effectively and accurately assess the real contribution of restocked fish to wild populations.")	100% mark-success rate in the otoliths	Yes ("easy to apply")	"Furthermore, the cost of raw materials to mark with 137Ba (Source: www.ornl.gov) equates too approximately $US 0.004 per larvae. Analytical costs for LA-ICP-MS mark detection is approximately $US 20 per otolith (Warren-Myers et al., 2015b). Labour costs for marking would be minimal as yolk sac larvae in hatcheries are typically reared in long, shallow, flow-through tanks that can hold tens of th…
Design of a low-cost underwater wireless sensor network for water quality monitoring	Waseem, M. H.; Alamzeb, M.; Mustafa, B.; Malik, F.; Shakir, M.; Khan, M. A.	2013	water quality	ZigBee-based wireless sensor network	flexibility, low power consumption, low cost, easy to use, reliable data transmission, adaptable, efficient	Comparison with "present monitoring systems"										Yes ("Ease of installation gives it an edge over all the present monitoring systems")	"maximum accurate"	Yes ("easy to use", "user-friendly", adaptable)	1) "Due to its ideal characteristics, i.e. being of low cost, easy to use, consuming minimal power, providing a reliable and sufficient range of transceiving, it is a great option to be used in our monitoring system." 2) "To make it more user‑friendly, the GUI is being developed in MATLAB. This GUI will be not only easier to use but also work as the main database and real‑time monitoring system f…
Detection of Sulfide Using Mercapto Tetrazine-Protected Fluorescent Gold Nanodots: Preparation of Paper-Based Testing Kit for On-Site Monitoring	Vasimalai, N.; Fernández-Argüelles, M. T.; Espiña, B.	2018	detection of sulfide in water	paper-based S2− sensor	1) easy-to-use 2) cost-effective synthesis and simple functionalization 3) high sensitivity, and selectivity toward the detection of S2 3) doesn´t require controlled temperature as other similar methods 4) has a shorter reaction time (10 min) than other similar methods 5) less costly than other similar methods	comparative study based on literature: several fluorescent, gold-based nanomaterials that have been proposed for the detection of sulfide									1 (detection of S2−)			Yes ("easy to use", "portable", "simple functionalization")	"-- most of the reported fluorescent nanoprobes are synthesized by using expensive enzymes or proteins, have tedious synthesis procedures (they have reaction times longer than 10 h and are incubated at controlled temperatures), and display a low sensitivity"
Assessing the performance of a cost-effective video lander for estimating relative abundance and diversity of nearshore fish assemblages	Watson, J. L.; Huntington, B. E.	2016	abundance and diversity of nearshore fish communities	video lander	lightweight, compact, small, can be deployed off smaller (cheaper) vessels, low cost of lander construction, simple	comparison with mobile video camera systems						$1715 (U.S. dollars)						Yes ("simple", "small size", can be deployed from small vessels)	1) "Fully assembled, the video lander weighed 15 kg and cost $1715 (U.S. dollars)." 2) "Due to the small size and low cost of these video landers, replicate landers can be affordably constructed and easily mobilized using small vessels to capitalize on short windows of good visibility and favorable sea states that characterize this environment. Indeed, the pair of landers used here enabled upward…
Algal bloom response and risk management: On-site response tools	Watson, S. B.; Zastepa, A.; Boyer, G. L.; Matthews, E.	2017	algal blooms	semiquantitative microcystin field screening kits (test-strips)	1) convenient, rapid 2) less costly and time-consuming than whole animal bioassays or advanced laboratory analyses	comparative study: lab analyses using Enzyme-Linked Immunosorbent and Protein Phosphatase Inhibition assays, semiquantitative microcystin field screening kits (test-strips)									1 (microcystin)			Yes ("require minimal equipment and staff training", can be "carried out under non-ideal conditions on a variety of sites and waterbodies")	"It is important, therefore, that these and any other such tests provide consistent, reliable response at the desired level of toxin detection, are simple to use, cost effective, provide a rapid turnaround time and require minimal equipment and staff training. Our study was specifically designed to evaluate these performance criteria; tests were carried out under non-ideal conditions on a variety…
Mapping and classification of ecologically sensitive marine habitats using unmanned aerial vehicle (UAV) imagery and Object-Based Image Analysis (OBIA)	Ventura, D.; Bonifazi, A.; Gravina, M. F.; Belluscio, A.; Ardizzone, G.	2018	ecologically sensitive marine habitats	Unmanned Aerial Vehicle (UAV) (combined with object-based image analysis (OBIA))	rapid, inexpensive, very high spatial resolution, accurate	comparison with satellite-based imagery													"-- structure-from-motion (SfM) photogrammetry coupled with imagery acquired by UAVs offers a rapid and inexpensive tool to produce high-resolution orthomosaics, giving ecologists a new way for responsive, timely, and cost-effective monitoring of ecological processes"
A low-cost drone based application for identifying and mapping of coastal fish nursery grounds	Ventura, D.; Bruno, M.; Jona Lasinio, G.; Belluscio, A.; Ardizzone, G.	2016	fish nursery areas	small unmanned drone (UAVs)	simple to use, inexpensive, time-efficient, very fine spatial resolution	comparison with other remote sensing techniques												Yes ("simple to use")	"This technology is simple to use, inexpensive, and timely in producing aerial photographs of marine areas."
Acoustic telemetry validates a citizen science approach for monitoring sharks on coral reefs	Vianna, G. M. S.; Meekan, M. G.; Bornovski, T. H.; Meeuwig, J. J.	2014	reef shark abundance	citizen science: experienced dive guides as data gatherers	low cost, accurate, effective, simple	comparative study: comparison with passive acoustic telemetry												Yes (simple)	1) "For these species, counts by divers provide one of the simplest means to monitor numbers." 2) "For the most part, we found that dive guides produced datasets of shark relative abundance that tightly mirrored patterns generated by acoustic telemetry. Indeed, in some circumstances counts by dive guides may have been more accurate than those obtained by telemetry techniques."
Effectiveness of recreational divers for monitoring sea turtle populations	Williams, J. L.; Pierce, S. J.; Fuentes, M. M. P. B.; Hamann, M.	2015	foraging sea turtle populations	citizen science: logbook records from a single dive operator	valid, low cost	comparative study: comparison with a dedicated survey of turtle sightings recorded by multiple staff from different dive operators										No (combination of the 2 methods is suggested)			1) "Our experience suggests that working with a single dive centre is likely to be logistically easier, in terms of training (as training cycles can be accommodated to staff turnover), and will yield more consistent and usable results if regular engagement with participants is possible." 2) "Both data collection strategies had their apparent strengths and we suggest a combination of the 2 methods…
Cost-effective abundance estimation of rare animals: Testing performance of small-boat surveys for killer whales in British Columbia	Williams, R.; Thomas, L.	2009	killer whales	line transect and mark-recapture estimates from small-boat surveys	cost, small sample size, simple analysis	1) comparative study: line transect and mark-recapture abundance estimates 2) comparison with larger surveys and using larger boats and index methods				US$1000 per day									"Small boats were employed, costing about US$1000 per day. By contrast, ship time for large surveys may easily cost an order of magnitude higher than this, and traditionally represents the largest cost in a sightings survey"
Unravelling the drivers of aquatic communities using disparate organismal groups and different taxonomic levels	Vilmi, A.; Karjalainen, S. M.; Nokela, T.; Tolonen, K.; Heino, J.	2016	state of ecosystems	taxonomic surrogates / coarser taxonomic levels vs. species levels	coarses taxonomic levels: requires less time, money and expertise than using species level information, flexible, minimised costs allow more extensive surveys	comparative study: bacteria, diatoms and macroinvertebrates on fine, medium and coarse taxonomic resolutions													1) "At its best, the use of taxonomic surrogates can enhance bioassessment because costs of the assessment can be minimised and, hence, more extensive surveys can be conducted" 2) "Overall, bacterial communities best portrayed variation in water quality. However, the sampling procedures need to be further developed before widely using bacteria in bioassessment"
eDNA-based crayfish plague monitoring is superior to conventional trap-based assessments in year-round detection probability	Wittwer, C.; Stoll, S.; Strand, D.; Vrålstad, T.; Nowak, C.; Thines, M.	2018	crayfish plague disease agent Aphanomyces astaci	eDNA	reliable, rapid, decreased time and cost effort, wide detection time span, flexibility, reliable	comparative study: comparison with qPCR screening of tissue samples										Yes ("highly recommendable for standard application in crayfish plague-monitoring programmes")	80% detection rate		"The time saving and thus cost-efficient sample processing in the field and in the laboratory makes the approach highly recommendable for standard application in crayfish plague-monitoring programmes."
Application of enteric viruses for fecal pollution source tracking in environmental waters	Wong, K.; Fong, T. T.; Bibby, K.; Molina, M.	2012	source of fecal pollution	various virus concentration methods (HA membrane, NanoCeram filter, Glass wool filter, ultrafiltration) as part of microbial source tracking (MST)	specificity, sensitivity, low cost, efficient	comparative study (review): comparison of different new virus concentration technologies with 1) each other and 2) with traditional 1MDS filters	(Next Generation sequencing: ~$1000 per Illumina HiSeq lane (has to do with MSTs but not filtration))		NanoCeram: ~$50 per filter, Glass wool: ~$5 per filter, HA membrane: ~$3 per filter, ultrafiltration: ~$20 per filter							No ("improvements in the recovery efficiency and consistency are still needed)"		Glass wool: No (not manufactured on a large scale, requires technical skill), Ultrafiltration: Yes ("simple", commercially available), HA membrane: Yes (low technical difficulty, commercially available), NanoCeram: Yes (commercially available)	1) "The NC filter showed a comparable virus recovery to 1MDS filter at substantial cost savings to the user" 2) "The cost of a glass wool filter is low (Table 6), substantially cheaper than other VIRADEL-based cartridge filters. These filters are not manufactured on a large scale and technical skills are required to assemble them; however, a recent visual-based article illustrated the technique t…
High-resolution photo-mosaic time-series imagery for monitoring human use of an artificial reef	Wood, G.; Lynch, T. P.; Devine, C.; Keller, K.; Figueira, W.	2016	boating activity	CSIRO Ruggedized Autonomous Gigapixel System (CRAGS)	detailed imagery and wider view, no additional labour costs but slight additional setup costs, provides additional information	comparative study: comparison with a webcam													"Robotic panoramic camera systems such as CRAGS do incur slight additional setup costs compared with traditional camera systems; however, they provide more detailed imagery across wider fields of view. The use of panoramic technology is hence most appropriate for monitoring sites where subjects are some distance from shore or cover a large area, while webcams or traditional camera trapping is bet…
Congruency analysis of biofilm-dwelling ciliates as a surrogate of eukaryotic microperiphyton for marine bioassessment	Xu, G.; Wang, Z.; Yang, Z.; Xu, H.	2015	eukaryotic microperiphyton	protozoan assemblages at genus and/or family-level resolutions	taxonomic sufficiency, less laborious than species identification	a comparative study and a cost/benefit-analysis: "A cost/benefit (C/B) ratio was used to select taxonomic levels with minimal loss of information and the least taxonomic resolutions, as calculated by the equation"
A practical method of Ludox density gradient centrifugation combined with protargol staining for extracting and estimating ciliates in marine sediments	Xu, K.; Du, Y.; Lei, Y.; Dai, R.	2010	marine benthic ciliates	Ludox density gradient centrifugation combined with protargol staining	low-cost, practical, reliable, applicability to large samples and routine ecological surveys, Ludoxc: easily manipulated to appropriate density gradients, excellent extraction efficiency, better extraction efficiency than with Percoll (for ciliates and nematodes)	comparison with using high-cost Percoll													"A disadvantage of the method is mainly the time-consuming sedimentation, which is, however, non-laborious work as commonly used for planktonic samples."
Use of PFU protozoan community structural and functional characteristics in assessment of water quality in a large, highly polluted freshwater lake in China	Xu, M.; Cao, H.; Xie, P.; Deng, D.; Feng, W.; Xu, J.	2005	water quality in a large, highly polluted freshwater lake in China	PFU protozoan community structural and functional characteristics	rapid, reliable, effective, low cost, materials are reusable, accurate	comparison with other methods (more realiable than other methods) and chemical monitoring													"PFU biomonitoring of freshwater ecosystems has the following advantages: (1) it is economical compared to chemical monitoring because of its low cost and the reusability of materials; (2) results may be obtained quickly after exposures of 1 or 3 days; and (3) it is accurate for the bioassessment of water quality because it reflects the ecological effects of environmental stress at the community …
The use of environmental DNA of fishes as an efficient method of determining habitat connectivity	Yamanaka, H.; Minamoto, T.	2016	habitat connectivity for migration of fishes between the sea and river	environmental DNA (eDNA)	simple, rapid, accurate, doesn´t require long-term monitoring, cheaper than traditional morphological identification, detection probablity is higher than that of conventional methods	comparison with conventional methods, e.g. mark and recapture, passive integrated transponder (PIT) tags, acoustic telemetry, and radio telemetry and traditional identification techniques												Yes ("simple", " sampling of eDNA involves merely scooping a tank full of water")	1) "The detection probability of fish using eDNA is higher than that of conventional assessment methods such as direct observation and capture, and the method could cut cost per sample incomparison with traditional morphological identification." 2) Moreover, the cost for eDNA survey was almost half of that for conventional methods when we included investigators’ salaries. In the present study, we…
Species-specific detection of the endangered piscivorous cyprinid fish Opsariichthys uncirostris uncirostris, three-lips, using environmental DNA analysis	Yamanaka, H.; Takao, D.; Maruyama, A.; Imamura, A.	2018	occurence of Opsariichthys uncirostris uncirostris (a fish species)	environmental DNA (eDNA)	less labour-intensive than other methods	comparison with other methods
Delineating lake bottom structure by resistivity image profiling on water surface	Yang, C. H.; You, J. I.; Lin, C. P.	2002	water-bottom feature	automatic multi-electrode system for resistivity image profiling (RIP)	convenient, low expense, efficient, provides high resolution	comparison with DC resistivity method										Yes ("can improve depth investigation underneath a water bottom")		Yes ("convenient")	1) "The results clearly demonstrate the capability of the RIP technique to resolve an underwater stratigraphy, and the efficiency of the RIP method compared with standard DC resistivity method." 2) "In fact, the RIP method provides higher resolution and greater exploration depth of electrical images. Therefore, it is time to consider whether this advanced RIP technique can be applied to underwate…
Sampling designs for contaminant temporal trend analyses using sedentary species exemplified by the snails Bellamya aeruginosa and Viviparus viviparus	Yin, G.; Danielsson, S.; Dahlberg, A. K.; Zhou, Y.; Qiu, Y.; Nyberg, E.; Bignert, A.	2017	polybrominated diphenyl ethers in snails (lake contamination)	sampling at multiple sites each year and using pooled samples	robust, efficient, lower cost than with fixed sampling, more representative results than with fixed sampling	comparative study: fixed sampling and sampling at multiple sites each year and using pooled samples													"A fixed sampling site requires the lowest sample size but may not be representative for the intended study object e.g. a lake and is also sensitive to changes of that particular sampling site. In contrast, sampling at multiple sites along the shore each year, and using pooled samples when the cost to collect and prepare individual specimens are much lower than the cost for chemical analysis, wou…
Development of a cost-effective metabarcoding strategy for analysis of the marine phytoplankton community	Yoon, T. H.; Kang, H. E.; Kang, C. K.; Lee, S. H.; Ahn, D. H.; Park, H.; Kim, H. W.	2016	marine phytoplankton community	metabarcoding using Illumina MiSeq system	allows large numbers of samples to be analyzed at reasonable expense, less costly and time consuming than previous methods, has the potential to generate large amounts of novel data, high resolution	comparison with traditional phytoplankton surveys, e.g. microscopic observations, flow-cytometry, Roche 454 system	1/20th the cost compared to Roche 454 system												1) "This novel strategy would allow laboratories to analyze large numbers of samples at reasonable expense, whereas this has not been possible to date due to cost and time. In addition, we expect that this strategy will generate a large amount of novel data that could potentially change established methods and tools that are currently used in the realms of oceanography and marine ecology." 2) "Co…
Development of a sliding device for extended measurements in coastal waters	Zappalà, G.; Marcelli, M.; Piermattei, V.	2008	physical and optical properties of coastal water column	SAVE (Sliding Advanced VEhicle)	versatile, reliable, relatively low cost	comparison with "traditional observing methods"										No ("could constitute the core for new coastal monitoring systems")		Yes ("little dimensions and ease of use on little boats")	"The new model is designed to be used on little boats for coastal monitoring."
Is acoustic tracking appropriate for air-breathing marine animals? Dugongs as a case study	Zeh, D. R.; Heupel, M. R.; Limpus, C. J.; Hamann, M.; Fuentes, M. M. P. B.; Babcock, R. C.; Pillans, R. D.; Townsend, K. A.; Marsh, H.	2015	dugong habitat use	acoustic telemetry	reliable, low cost if acoustic array is in place, more animals can be tracked for longer (durability)	1) comparative study: comparison with satellite telemetry (GPS) 2) "To determine the cost effectiveness of acoustic versus satellite telemetry, the cost of tracking dugongs fitted with GPS and acoustic transmitters was compared for nine scenarios. --- Total cost estimates were based on the cost of different parameters, including equipment, travel, salary, and operating costs. Only direct costs we…							Looked from a figure: Acoustic with array: ca. 50,000$, GPS: ca. 80,000$, Acoustic without array: ca. 105,000$ (easy catching and accessible location scenario)			Yes ("acoustic transmitters should become the preferred methods of tracking dugong habitat use in the vicinity of ports") BUT not if there's no array			1) "Disregarding costs that are common across approaches at the same location (e.g., animal capture costs), it is more cost-effective to use acoustic telemetry if an array already exists within the focal area and if the research questions are directly related to a local study site." 2) "As dugongs are not wilderness animals (Marsh et al., 2011) and ports in developed countries are increasingly fi…
Molecular approach to the identification of fish in the South China Sea	Zhang, J.; Hanner, R.	2012	fish in the South China Sea	DNA barcoding	rapid, accurate	comparison with identification based on morphological features
Novel DGT method with tri-metal oxide adsorbent for in situ spatiotemporal flux measurement of fluoride in waters and sediments	Zhou, C. Y.; Guan, D. X.; Williams, P. N.; Luo, J.; Ma, L. Q.	2016	fluoride concentration	FAC-DGT (Fe-Al-Ce diffusive gradients in thin-films)	simple, wide operational range, suited for in situ deployment	comparison with colorimetric techniques										Yes ("The new tri-metal FAC-DGT gel is superior to other potential F_x0001_- adsorbents")		Yes ("simple", "for households", "suited for in situ deployment")	"The new tri-metal FAC-DGT gel is superior to other potential F_x0001_- adsorbents due to the broad pH ranges 4.3e9.1 in which it operates, with the ability to function in low Hþ concentrations being of specific importance for environmental F_x0001_ monitoring. Furthermore, the FAC-DGT detection limits were ~4-fold lower than common solution analysis using colorimetric techniques, combined with i…
Challenge of using passive acoustic monitoring in high-energy environments: UK tidal environments and other case studies	Booth, C. G.	2016	porpoise and dolphin activity (absence/presence)	C-POD (tool for passive acoustic monitoring)	information can be gathered during periods when visual observation is not possible, allows collection of long-time series datasets	comparison with visual techniques
Effective use of geophysical sensors for marine environmental assessment and habitat mapping	Jones, G. E.; Glegg, G. E.	2004	marine habitats	a variety of methods: divers, aerial and satellite photography, echo sounders, acoustic ground discrimination systems, sidescan sonar, multibeam and interferometric swathe bathymetry systems, laser line scanners, video/still photography	sidescan sonar: lower cost compared to multibeam and not depth restricted unlike multibeam	sidescan sonar: comparison with multibeam													"There has been a large number of surveys conducted using multibeam, particularly in North America, but at a purchase price and installation cost of between £100,000 and £250,000 for the sounder and operating system alone, this instrumentation may well be beyond the budget of many habitat mappers, who may have jurisdiction over waters up to and in excess of 200 metres water depth. As a result, re…
Water quality monitoring by Thamnotoxkit F(TM) including cyanobacterial blooms	Kozma Törökné, A.; László, E.; Chorus, I.; Fastner, J.; Heinze, R.; Padisák, J.; Barbosa, F. A.	2000	cyanobacterial toxins	Thamnotoxkit F(TM): 24-hour bioassay	sensitive, simple, costless, fast (24 hours)	comparative study: comparison with different test methods (literature and practical)	"costless"									Yes ("more sensitive than --- the mouse assay")		Yes ("simple")	"Its response to cyanobacterial toxicity is more sensitive than that of the mouse assay. It is a simple, costless, routinely applicable “tool” to monitor toxicity of cyanobacterial blooms. "
Detection of organic compounds with whole-cell bioluminescent bioassays	Xu, T.; Close, D.; Smartt, A.; Ripp, S.; Sayler, G.	2014	organic contaminants (pollution)	(bioluminescent) whole-cell bioreporters	inexpensive, easy to perform, rapid	comparison with chemical analysis												Yes ("easy to perform")	"Compared to chemical analysis using costly instrumentations and complicated protocols, bioluminescent bioreporter-based assays are inexpensive, easy to perform, and capable of rapid and highthroughput detection. "
The Modular Optical Underwater Survey System	Amin, R.; Richards, B. L.; Misa, Wfxe; Taylor, J. C.; Miller, D. R.; Rollo, A. K.; Demarke, C.; Singh, H.; Young, G. C.; Childress, J.; Ossolinski, J. E.; Reardon, R. T.; Koyanagi, K. H.	2017	species-specific, size-structured abundance of commercially-important fish species in Hawaii and the Pacific Islands	Modular Optical Underwater Survey System (MOUSS)	efficient, reduced logistical constraints and costs of hosting taxonomic experts in the field, reduced inter-observer error, smaller dimensions and weighs less than existing systems	comparison with BotCam and traditional survey methods, e.g. hook-and-line fishing												No (MOUSS can be operated with "minimal equipment and training" but when it comes to analysing the video material "the training period for a new analyst can easily take 6 month")	"The MOUSS is designed to retain the existing low-light survey capabilities of the BotCam while (a) transitioning to fully digital camera and recording systems that improve image quality, (b) deploying modular components capable of multiple configurations, (c) having smaller dimensions and weighing less than existing systems, and (d) being capable of deployment by vessels and technicians with min…
From population genomics to conservation and management: a workflow for targeted analysis of markers identified using genome-wide approaches in Atlantic salmon Salmo salar	Aykanat, T.; Lindqvist, M.; Pritchard, V. L.; Primmer, C. R.	2016	long-term genetic changes in S. salar	A genotyping assay	fast, versatile, cost	comparison with other genotyping methods	6.6 EUR but could have been reduced even further to 6.2 EUR												"Although several methods to rapidly genotype tens to hundreds of user-identified SNPs have been developed over the past decade, all these require access to dedicated platforms and have limitations to their flexibility and how economically they can be utilized. For example, microfluidic arrays (Fluidigm; www.fluidigm.com) allow the rapid and simultaneous genotyping of 96 or 384 SNPs on 96 or 384 …
Assessing the effectiveness of two methods of habitat characterisation for understanding species habitat relationships, using the western rock lobster (Panulirus cygnus George)	Bellchambers, L. M.; Evans, S. N.; Meeuwig, J. J.	2013	distribution and abundance of lobsters and their habitat characterization	1) observed habitat characterisation based on towed video and 2) modelled habitat based on full cover multibeam hydroacoustic surveys and towed video (full coverage habitat maps)	towed video transects: simple, does not require specialised equipment or skill sets, quick, relatively inexpensive, flexible, efficient	1) comparative study: full coverage habitat maps and towed video transects 2) comparison with "more complex and expensive methods"												Towed video transects: Yes ("do not require highly specialised equipment or skill sets")	"The difference in the two techniques (full coverage habitat maps and towed video transects) lies in the expense and level of detail required for comparable outcomes. Towed video transects provide a general overview of the habitat type present and its extent. They do not require highly specialised equipment or skill sets, are highly flexible in the scale and extent over which they are used, can b…
UNDERWATER TOWED VIDEO: A NOVEL METHOD TO ESTIMATE DENSITIES OF QUEEN CONCH (LOBATUS GIGAS; STROMBIDAE) ACROSS ITS DEPTH RANGE	Boman, E. M.; De Graaf, M.; Nagelkerke, L. A. J.; Van Rijn, J.; Schlochtern, M. M. Z.; Smaal, A.	2016	densities of adult queen conch	the towed video method (TVM)	1) cost 2) ability to accurately determine live adult conch densities throughout the species entire depth range (ca. 0–60 m), with essentially unlimited bottom time 3) ability to cover large distances and make permanent records of the surveys 4) lightweight and effective	1) comparative study: the towed video method (TVM) and BT method using scuba divers 2) comparison with conventional survey methods using divers in general
"How" and "what" matters: Sampling method affects biodiversity estimates of reef fishes	Bosch, N. E.; Goncalves, J. M. S.; Erzini, K.; Tuya, F.	2017	fish assemblages	underwater visual censuses (UVCs), baited cameras (BCs) and fish traps (FTs)	personnel hours (= costs), sampling effort, ability to detect change, efficiency	comparative study: underwater visual censuses (UVCs), baited cameras (BCs), and fish traps (FTs) (a cost-efficiency analysis: sampling effort and ability to detect change were compared)													1) "UVC was the most cost-efficient technique, in terms of personnel hours, and it is recommended for local studies. However, for large-scale studies, BCs are recommended, as it covers greater spatiotemporal scales by a lower cost" 2) "Our results initially suggested that, in general, more UVC than BC samples would be required to capture the same proportion of the asymptotic richness by each meth…
Are sea snakes pertinent bio-indicators for coral reefs? a comparison between species and sites	Brischoux, F.; Bonnet, X.; Legagneux, P.	2009	coral reefs	sea snake sampling (SSS) = snakes as bio-indicators	1) easy to use, no costly or complex equipment is required 2) suitability of the species: a) as sea kraits swallow their prey whole, and because it is easy to force them toregurgitate, a large proportion of the collected prey are intact or poorly digested, which greatly facilitates identification and counting procedures b) allow probing otherwise hidden and inaccessible components of coral reef f…	comparison with classical sampling methods												Yes ("easy to use, no costly or complex equipment is required")	1) "Classical sampling methods often miss important components of coral reef biodiversity, notably organisms that remain sheltered within the coral matrix." 2) "Third, sea kraits occur in very high densities, are easy to capture and are docile during handling, rendering surveys particularly costeffective (no costly or complex equipment being required). Finally, their marked philopatry toward thei…
Spatial and seasonal variations in atrazine and metolachlor surface water concentrations in Ontario (Canada) using ELISA	Byer, J. D.; Struger, J.; Sverko, E.; Klawunn, P.; Todd, A.	2011	spatial and seasonal variations in atrazine and metolachlor surface water concentrations	enzyme-linked immunosorbent assay (ELISA)	1) fast turn-around-time analysis 2) it is implied that ELISA is cheaper than other methods	1) comparative study: GC–MS analysis and ELISA 2) indirect comparison with other methods										No ("requires further investigation", "it is not recommended as a quantitative replacement for traditional analytical methods" "-- it is recommended that any results occurring within a defined safety factor of the guideline be confirmed with other traditional analytical methods.")
A rapid bioassessment tool for the evaluation of the water quality of transitional waters	Canedo-Arguelles, M.; Boix, D.; Sanchez-Millaruelo, N.; Sala, J.; Caiola, N.; Nebra, A.; Rieradevall, M.	2012	water quality of transitional waters	EQAT index (Chironomid Exuviae in Transitional Waters) based on the CPET sampling technique (genus level identification)	fast, cheap, easy: field work requires little time and materials, genus level resolution is used instead of species level	comparison with species level resolution										Yes ("The main advantage of the index is that it is a cost-effective tool for assessing water quality, something that was lacking in transitional waters")		Yes ("easy to use", doesn't require expert personnel)	1) "The tool has the advantage of being cost-effective (cheap, involving low time-consumption and easy to use) and of integrating all the habitats within the ecosystem." 2) "According to our experience the identification time is reduced to at least a half when genus-level is used, since some of the chironomid genus can be directly identified under the binocular magnifying lens. "	WFD
Colorimetric Detection of Pb2+ Using Glutathione Functionalized Gold Nanoparticles	Chai, F.; Wang, C. A.; Wang, T. T.; Li, L.; Su, Z. M.	2010	Pb2+ (lead) ions	colorimetric detection using glutathione functionalized gold nanoparticles (GSH-GNPs)	rapid, sensitive, selective, simple	comparison with methods using DNAzymes												Yes ("simple", "portable")	"In summary, a simple, cost-effective, portable detection method using GSH-GNPs-based colorimetric probe that allows rapid, on-site, real-time detection of Pb2+ has been developed."
Optimizing cost-efficiency of long term monitoring programs by using for spatially balanced sampling designs: The case of manila clams in Arcachon bay	Claire, K.; Nathalie, C. M.; Noelle, B.; Frank, D.	2019	Manila clam stock	spatially balanced sampling designs: GRTS (generalized tessellation sampling) and BAS (balanced acceptance sampling)	fewer sampling points but same accuracy, reduced cost, efficient	1) comparative study: comparison with simple random sampling SRS 2) "Here, we define sampling design's performance as the minimum sampling intensity needed by a sampling design to reach a fixed accuracy in the results."							campaign price reduced by 30% / 14,000 €						1) "Both of the advanced sampling designs perform equally and allow achieving same accuracy in the results with almost half sampling intensity than SRS." 2) "Now, benefiting from the outputs of our study, we advocate that changing the sampling design and using a non strata size-dependent sampling effort, the campaign should potentially cheaper, with a gain of 14,000 € (i.e. ≈−30%) if a mean of 10…
Evaluation of a single nucleotide polymorphism baseline for genetic stock identification of Chinook Salmon (Oncorhynchus tshawytscha) in the California Current large marine ecosystem	Clemento, A. J.; Crandall, E. D.; Garza, J. C.	2014	Chinook Salmon	genetic stock identification (GSI) (SNP genotyping)	rapid, accurate, high-thoroughput	indirect comparison with microsatellite baseline as a GSI tool													1) "The Seeb et al. (2007) microsatellite baseline has been an effective tool for GSI but has a number of disadvantages: genotyping and scoring of microsatellites is labor-intensive; genotyping error rates can be relatively high --" 2) "This new genetic baseline permits GSI with the use of rapid and cost-effective SNP genotyping, and power analyses indicate that it provides very accurate identifi…
A Marine Autonomous Surface Craft for Long-Duration, Spatially Explicit, Multidisciplinary Water Column Sampling in Coastal and Estuarine Systems	Codiga, D. L.	2015	water column in coastal and estuarine systems	large catamaran MASCs	1) allows sampling farther inshore, more frequently and with a broader range of sensors 2) it is implied that other vessels are more expensive 3) suitably large size --> can be equipped with sufficient energy resources for sustained propulsion strong enough to overcome tidal currents	comparison with traditional platforms													1) "Traditional platforms are inadequate. Use of moorings would require large numbers, leading to unacceptable costs, and regardless is operationally infeasible in waterways with heavy vessel traffic. Maintaining a research vessel at a given site continuously for sufficiently long durations is also cost prohibitive." 2) "-- being able to sample farther inshore, more frequently, and with a broader…
A Comparison of Sampling Gears for Capturing Juvenile Silver Carp in River-Floodplain Ecosystems	Collins, S. F.; Diana, M. J.; Butler, S. E.; Wahl, D. H.	2017	juvenile Silver Carp H. molitrix	beach seines and mini-fyke nets	effective at collecting large numbers of age-0 fish with fewer hauls or transects, low labor hours required	1) comparative study: five sampling gears (mini-fyke nets, beach seines, purse seines, pulsed-DC electrofishing, and gill nets) compared with each other in practice 2) "Here, we considered the most cost-effective gear to be the one that provided the largest catch at a minimal expenditure of labor." 3) "Estimates of daily hours of labor required to collect similar catches of juvenile Silver Carp b…													"Cost-effectiveness in terms of daily labor hours was similar between beach seine hauls and mini-fyke net sets. When controlling for catch rates but accounting for labor, both gears were relatively similar. Greater numbers of fish were caught in mini-fyke nets, but this method was more time consuming to deploy and collect the gear in comparison with beach seine hauls, which required greater numbe…
Developing coastal video monitoring systems in support of coastal zone management	Davidson, M. A.; Aarninkhof, S. G. J.; Van Koningsveld, M.; Holman, R. A.	2006	coastal (subtidal) zone	video systems	improved temporal and spatial resolution, implied lower cost, effective	comparison with traditional aerial beach surveys										No ("shows great potential")			1) "The advantage of complementing traditional surveys with video-derived parameters is not just economic; video surveys also yield improved temporal and spatial resolution." 2) "The methodology also allows for the integration of specialist knowledge and non-video-derived data into the decision making process."
Remote Sensing Analysis of Lake Dynamics in Semi-Arid Regions: Implication for Water Resource Management. Lake Manyara, East African Rift, Northern Tanzania	Deus, D.; Gloaguen, R.	2013	water resource dynamics in small and shallow lakes	remote sensing (MODIS) and a Modified Normalized Difference Water Index (MNDWI)	economical, easy, accurate, efficient	mentioned comparison with the traditional in situ data measurement methods										Yes ("should be applied to monitor water resource dynamics provided that remotely sensed datasets are available")		Yes ("easiest technique")	"We demonstrate that MNDWI is most suitable and easiest technique for the delineation and mapping of water resources even shallow and smaller water bodies."
A comparison of methods for sampling round goby in rocky littoral areas	Diana, C. M.; Jonas, J. L.; Claramunt, R. M.; Fitzsimons, J. D.; Marsden, J. E.	2006	round goby	minnow traps	efficient, easily deployed, least harmful to fish, lowest cost-effectiveness score, less variable catch rates	1) comparative study: comparison of three gears (gill nets, minnow traps, trotlines) 2) "Efficiency of each gear was based on three criteria:catch rates, size selectivity, and bycatch" 3) cost-benefit analysis: Criteria included ease of use, financial cost, time commitment, flexibility (sampling area/substrate), gear avoidance, need for bait, selectivity(length biases), specificity (bycatch), and…	Cost per round goby (without equipment costs): US$ 0.57		Cost of bait: US$ 2.00, Cost per set: US$ 44.50		Total: US$ 40.00	20 traps: US$ 200.00						Yes (easy to deploy, cheap to maintain and repair)	1) "Our results demonstrated that baited minnow traps set overnight were the most efficient, easily deployed, cost-effective gear and exhibited less variable catch rates during late summer and fall than either gill nets or trotlines." 2) " However, minnow traps set during spring were neither efficient (captured no round goby) nor cost effective."
The use of delta N-15 signatures of translocated macroalgae to map coastal nutrient plumes: improving species selection and spatial analysis of metropolitan datasets	Fernandes, M.; Benger, S.; Sharma, S. K.; Gaylard, S.; Kildea, T.; Hoare, S.; Braley, M.; Irving, A. D.	2012	land-derived nutrient plumes	macroalgae as bioindicators	convenient collection (abundantly found), lower cost than with other indicator species and methods, robust	1) comparative study: three morphologically distinct macroalgal species 2) comparison with conventional monitoring methods (e.g. sampling of water for nutrient concentrations)												Yes ("convenient collection")	1) "Cladophora valonioides was selected for the field experiment as it showed rapid changes in d15N values in the laboratory incubations, was abundant in shallow depths making collection cost-efficient, and had tough thalli capable of withstanding deployment in open water. Ecklonia radiata also performed well in the laboratory incubations, but field harvest from subtidal depths was comparatively …
Reef vision: A citizen science program for monitoring the fish faunas of artificial reefs	Florisson, J. H.; Tweedley, J. R.; Walker, T. H. E.; Chaplin, J. A.	2018	fish faunas of artificial reefs	citizen science: recreational fishers collecting BRUV videos	low cost of both specially constructed BRUVS and the whole project, minimal technical assistance required, increased community engagement	comparison with a University-led equivalent program					labour required to construct the BRUV: AU$315	total cost of BRUV (incl. construction labour): AU$685, GoPro camera and SD card: $254, other material (ropes, floats, boom, bait bag): $116	total cost of the program: ~AU$27,000	45 minute period per reef per month, over the course of a year				Yes (takes 2 hours of training, requires minimal technical assistance, "easy-to-use camera")	1) "Each of the twelve BRUVs cost a total of AU$685 to produce. The largest individual cost was the labour required to construct the BRUV ($315), followed by the GoPro camera and SD card ($254), with the material needed to build the frame and attachments (ropes, floats, boom and bait bag) only costing $116 (17% of the total unit cost)." 2) "The total cost of the Reef Vision program, including the…
Fish wariness is a more sensitive indicator to changes in fishing pressure than abundance, length or biomass	Goetze, J. S.; Januchowski-Hartley, F. A.; Claudet, J.; Langlois, T. J.; Wilson, S. K.; Jupiter, S. D.	2017	changes in fishing pressure	diver-operated stereo video (stereo-DOV) and fish wariness as an indicator	rapid, fish wariness: a sensitive and reliable bioindicator	comparison with visual methods													1) "The collection of behavioral data simultaneously with abundance, length, and biomass estimates using stereo DOVs offers a cost-effective indicator of protection or rapid increases in fishing pressure. Stereo DOVs can rapidly provide large amounts of behavioral data from monitoring programs historically focused on estimating abundance and length of fishes, which is not feasible with visual met…
Development of rapid sampling procedures for an exploited bivalve in the swash zone on exposed ocean beaches	Gray, C. A.; Johnson, D. D.; Reynolds, D.; Rotherham, D.	2014	relative abundance and size composition of populations of the beach clam, Donax deltoides, in the swash zone of exposed ocean beaches	time-based diggings: three digging times (30, 60 and 120 s) and two mesh sizes (12 and 19 mm)	simple, time-efficient, efficient	1) comparative study: standard quadrat-based method and time-based diggings 2) cost-benefit analysis (numbers of D. deltoides collected per time taken to do each replicate sample)												Yes ("simple", "simple and less problematic to use in swash zone" than box-quadrat)	"Compared to a standard box-quadrat, the timed diggings in this study were more efficient in terms of numbers of D. deltoides collected per time taken to do each replicate sample. Although both methods sampled a similar size range of clams, the timed digging technique was simpler and less problematic to use in the swash zone as waves (albeit small) made it difficult to use the box-quadrat at time…
Short-lived ice speed-up and plume water flow captured by a VTOL UAV give insights into subglacial hydrological system of Bowdoin Glacier	Jouvet, G.; Weidmann, Y.; Kneib, M.; Detert, M.; Seguinot, J.; Sakakibara, D.; Sugiyama, S.	2018	daily movements and dynamics of the main plume of Bowdoin Glacier	Vertical Take-Off and Landing (VTOL) Unmanned Aerial Vehicle (UAV) + Particle Image Velocimetry (PIV)	low cost, efficient, easy to operate	comparison with hydrographic in situ measurements						approximately USD 3000				Yes (no other remote sensing technique can achive similar results)		Yes (VTOL UAVs easy to operate ("can take off and land smoothly and accurately"))	"We have demonstrated the ability of the combined UAV / PIV method to infer the dynamics of the visible part of a plume at a short time scale and at high resolution, such as no other remote sensing technique can achieve."
RAPID ENZYME-LINKED IMMUNOSORBENT ASSAY FOR DETECTION OF THE ALGAL TOXIN DOMOIC ACID	Litaker, R. W.; Stewart, T. N.; Eberhart, B. T. L.; Wekell, J. C.; Trainer, V. L.; Kudela, R. M.; Miller, P. E.; Roberts, A.; Hertz, C.; Johnson, T. A.; Frankfurter, G.; Smith, G. J.; Schnetzer, A.; Schumacker, J.; Bastian, J. L.; Odell, A.; Gentien, P.; Le Gal, D.; Hardison, I. R.; Tester, P. A.	2008	algal toxin domoic acid	immunosorbent assay test kit (ELISA)	rapid, accurate, flexible	1) comparative study: HPLC, FMOC-HPLC, LC-MS and ELISA analyses 2) The performance of the NOAA/MSI and Biosense ELISA kits was also compared using a subset of the phytoplankton samples									1 (Algal Toxin Domoic Acid)				"The short assay (1.5-h) processing time, and relatively low cost, compared with HPLC analysis, mean that the ELISA can be used in more remote locations by environmental managers and public health officials to provide near real-time monitoring capacities"
Salinity and temperature structure of a freezing Arctic fjord - monitored by white whales (Delphinapterus leucas)	Lydersen, C.; Nost, O. A.; Lovell, P.; McConnell, B. J.; Gammelsrod, T.; Hunter, C.; Fedak, M. A.; Kovacs, K. M.	2002	oceanographic structure of an Arctic fjord	satellite-linked conductivity-temperature-depth (CTD) loggers deployed on wild, free-ranging white whales	allows collection of large amounts of data from areas where oceanographic sampling is logistically difficul	indirect comparison with other methods, e.g. CTD-measurements collected from ships													"This study confirms that marine-mammal-based CTDs have enormous potential for cost-effective, future oceanographic studies; many different marine mammal species target oceanographic discontinuities for foraging and thus may be good ‘adaptive samplers’ that naturally seek areas of high oceanographic interest."
Improved acoustic surveys that save time and money: integrating fisheries and ground-discrimination acoustic technologies	Mackinson, S.; Freeman, S.; Flatt, R.; Meadows, B.	2004	sandeel behaviour, distribution and abundance	integrated survey: simultaneous operation of a fisheries echo sounder and ground-discrimination system	saves time and costs, adds scientific value considerably	comparison with independent surveys (same transect line covered more than once with different instruments)										Yes ("provides considerable value-added information since spatial and temporal displacement of the data no longer exists")
Deep Image Representations for Coral Image Classification	Mahmood, A.; Bennamoun, M.; An, S. J.; Sohel, F. A.; Boussaid, F.; Hovey, R.; Kendrick, G. A.; Fisher, R. B.	2019	marine coral species	deep learning based classification method used on data collected by an AUV	cost, speed, accuracy	comparison with SCUBA diving techniques and manual annotation of data by marine experts										Yes ("-- our technique outperforms the existing methods for classification of coral reef images from Western Australia")			"A human expert requires on average 256 min to manually label a mosaic of this size (1600 pixel labels). However, our algorithm automatically annotated these 1600 pixel points in under 11 min."
Application of a fast and cost-effective in situ derivatization method prior to gas chromatography with mass spectrometry to monitor endocrine disruptors in water matrices	Melo, A.; Ferreira, Implvo; Mansilha, C.	2015	four endocrine disruptor compounds (EDC) in water matrices	in situ derivatization + dispersive liquid–liquid microextraction (DLLME) + gas chromatography with mass spectrometry (GC–MS) analysis	quick, precise, accurate	mentioned comparison with SPE (?)													1) "Establishment of optimal conditions was obtained with minimal number of assays to obtain maximum EDCs response." 2) "The proposed method was successfully validated in terms of LOD and quantification, precision, and recovery, and it can be applied to routine analyses of BPA, E1, EE2, and E2 in different types of water samples, namely, groundwater, river, sea, tap, and mineral water."
A comparison of electrofishing and scuba diving to sample black bass in western Washington lakes	Mueller, K. W.	2003	relative abundance and size structure of black bass	daytime scuba diving	less labor intensive, same CPUE but takes less time, non-destructive	comparative study: comparison with nighttime electrofishing										No ("promising alternative" but more work is needed)			"Catch per unit effort and length-frequency distributions of largemouth bass Micropterus salmoides and smallmouth bass M. dolomieu gathered by scuba divers compared favorably with those of electrofishers. In some cases, scuba diving may be preferable to electrofishing because of its low impact on the resource and because it is less labor intensive."
Mapping marine environments with IKONOS imagery: enhanced spatial resolution can deliver greater thematic accuracy	Mumby, P. J.; Edwards, A. J.	2002	marine habitat mapping	satellite imagery (remote sensing)	Landsat TM: lower cost, sufficient accuracy (for coarse-level mapping)	1) comparative study: various satellite sensors compared with each other 2) accuracy and cost		Fig. 4 & 6											1) "IKONOS data enabled significantly more accurate mapping at a geomorphological scale (e.g., coral vs. seagrass) than other satellite sensors except Landsat TM. While reasonably high accuracies (75%) were obtained for such coarse-level habitat mapping, Landsat TM was more costeffective than IKONOS, even for small (50 km2 ) areas." 2) "Although non-US acquisitions of IKONOS data cost US$35 km2 ,…
OIL SPILL DETECTION FROM RADARSAT-1 SYNTHETIC APERTURE RADAR IMAGERY AT NORTHERN ENTRY OF BOSPORUS STRAIT, TURKEY	Ozsoy-Cicek, B.	2014	oil spills identification	satellite imagery (RADARSAT-1 SAR imagery)	affordable	mentioned comparison with ship or aerial surveillance		open data: http://www.asc-csa.gc.ca/eng/satellites/radarsat1/Default.asp								No (optimal assessment requires "additional measurements")		No ("human interpreter has to be experienced")	"It is possible to monitor near-real time, continuously or periodically for the region of interest. This and its cost effectiveness is a great advantage over air-borne surveillance activities."
AN OVERALL VIEW OF LIDAR AND SONAR SYSTEMS USED IN GEOMATICS APPLICATIONS FOR HYDROLOGY	Popescu, G.; Iordan, D.	2018	bathymetry of a waterbody	airborne LiDAR bathymetry	1) efficient, rapid and low cost 2) provides accurate, continuous and fast depth information from a large region	comparison with echosounders (sonar)													"Airborne LiDAR bathymetry is an accurate, capable, and highly cost-effective alternative to traditional, waterborne sonar in areas with appropriate depth and water clarity. "
Potental application of biosensor networks for monitoring aquatic sytems in support of the water framework directive	Rickerby, D. G.	2009	aquatic systems (water quality)	biosensors	rapid, simplified operation, reduced costs, smaller sample volumes, improved spatial resolution, higher sensitivity	mentioned comparison with "traditional" methods												Yes ("simplified operation")		WFD
An automated approach towards measuring time-activity budgets in colonial seabirds	Rishworth, G. M.; Tremblay, Y.; Green, D. B.; Pistorius, P. A.	2014	time-activity budgets of colonial seabird Cape gannet	automated very high frequency (VHF) transmitters	simple, accurate, reduced sampling effort, minimizes field hours and the observer effect (non-intrusive)	comparative study: comparison with conventional direct nest monitoring						~US$ 180 per transmitter				Yes ("Time-activity budgets amongst breeding seabirds are --- an ideal proxy for long-term monitoring schemes."		Yes ("simple")	"The sampling effort, in comparison with direct nest monitoring, is greatly reduced, and this is a major advantage of automated methods of data collection in ecology (Digby et al. 2013). Therefore, although costly (~US$ 180 per transmitter), the long-term benefit in terms of minimizing field hours, as well as observer effect on the birds (Carey 2009), is substantial."
Novel concentration method for the detection of norovirus and sapovirus from water using minute particles of amorphous calcium phosphate	Shinohara, M.; Uchida, K.; Shimada, S.; Tomioka, K.; Suzuki, N.; Minegishi, T.; Kawahashi, S.; Yoshikawa, Y.; Ohashi, N.	2011	norovirus and sapovirus in environmental water	a novel concentration method using minute particles of amorphous calcium phosphate	rapid, simple, inexpensive	1) comparative study: a novel concentration method using minute particles of amorphous calcium phosphate and a similar calcium flocculation–citrate dissolution method 2) comparison with the membrane filtration method													"Our viral detection using the newly developed ACP-particle concentration is a rapid, simple, inexpensive and sensitive method, and it will be applicable for routine monitoring of viruses such as noroviruses and sapoviruses (causative agents of human gastroenteritis) in water, especially environmental water."
Analysis of sampling methods of estuarine benthic macrofaunal assemblages: sampling gear, mesh size, and taxonomic resolution	Souza, G. B. G.; Barros, F.	2015	estuarine benthic macrofaunal assemblages	6 methodological combinations (sampling gear: van Veen grab or corer; mesh sizes: 0.5, 0.7 or 1.0 mm)	precision and cost	1) comparison with benthic estuarine studies that haven´t been cost-benefit optimized 2) comparative study: 6 different sampling procedure combinations (sampling gear: van Veen grab or corer; mesh sizes: 0.5, 0.7 or 1.0 mm)	Van Veen: 29.96 UDS, Corers: 37.13 USD, 0.5 mm: 47.68 USD, 0.7 mm: 31.65 USD, 1.0 mm: 20.68 USD												1) "In the present study, from a more direct analysis of the ratio between cost and precision of sampling methods (based on the cost/benefit index introduced), the use of the van Veen grab with the 1.0 mm sieve was preferred" 2) "A cost/benefit ratio (CBL) was calculated to identify the taxonomic level with the least ‘information loss’ and the least taxonomic effort." 3) "Assessing the cost/benef…
Environmental DNA metabarcoding of benthic bacterial communities indicates the benthic footprint of salmon aquaculture	Stoeck, T.; Fruhe, L.; Forster, D.; Cordier, T.; Martins, C. I. M.; Pawlowski, J.	2018	benthic footprint of a salmon aquaculture	environmental DNA metabarcoding of benthic bacterial communities	1) fast 2) it is implied that the method is less expensive, time-consuming and labour-intensive than traditional methods	comparison with traditional methods													"The traditional methods for such an environmental monitoring rely on the collection and identification of benthic macroinvertebrate indicator species and the subsequent calculation of environmental quality indices. However, this traditional monitoring method is very expensive, labor intensive and time consuming. The high costs per unit/area that it covers allow only for a low spatial and tempora…	MSFD
Monitoring transitional waters using reduced benthic assemblages	Tagliapietra, D.; Cornello, M.; Ghirardini, A. V.	2005	transitional waters´ condition	reduced benthic assemblages as indicators of ecosystem condition	easy, rapid	comparison with the classical approach to benthic community monitoring												Yes ("taxa were easily extractable from the samples and easy identifiable by non-specialised technicians")	"All selected taxa were easily extractable from the samples and easy identifiable by non-specialised technicians; these characteristics are appropriate for the development of rapid and cost-effective monitoring procedures based on benthic invertebrate assemblages."	WFD
Remote in situ voltammetric techniques to characterize the biogeochemical cycling of trace metals in aquatic systems	Tercier-Waeber, M. L.; Taillefert, M.	2008	trace metals and redox species in aquatic ecosystems	voltammetric techniques	minimum sample perturbations, detailed spatial and temporal data, minimum cost, reliability, low detection limits	comparison with traditional laboratory techniques									"several analytes can be detected in the same potential scan"	Yes ("Field applications performed so far have clearly demonstrated the key advantages of voltammetric systems compared to conventional approaches ---")		Yes ("compact equipment with low energy requirements")	"Voltammetric techniques are very well suited to design probes for trace metal analysis (---). In particular, using different types of electrodes and techniques: (i) a large number of trace compounds of environmental interest can be measured; (ii) several analytes can be detected in the same potential scan; (iii) low detection limits are achieved; (iv) the speciation based on the redox state, mob…
Environmental DNA - An emerging tool in conservation for monitoring past and present biodiversity	Thomsen, P. F.; Willerslev, E.	2015	biodiversity	environmental DNA (eDNA)	short handling time, low cost, easy to standardize, sensitive, non-invasive, efficient	comparison with traditional monitoring techniques										No ("We wish to emphasize that eDNA approaches will complement rather than replace traditional monitoring. ")		Yes ("easy-to-standardize")	1) "Cost-effectiveness: It would be wrong to state generally that eDNA is more cost-efficient than traditional methods as this depends on the target species (---). Nevertheless, several studies report shorter handling time and lower cost using eDNA compared to traditional monitoring techniques (---). As the price of sequencing per base-pair continues to decline exponentially, eDNA will in many ca…
DEVELOPMENT AND OPTIMIZATION OF QUANTITATIVE PCR ASSAYS TO AID OSTREA LURIDA CARPENTER 1864 RESTORATION EFFORTS	Wight, N. A.; Suzuki, J.; Vadopalas, B.; Friedman, C. S.	2009	identification and quantification of larvae of Ostrea lurida, Neotrypaea californiensis, and Upogebia pugettensis (oyster & shrimps)	qPCR assay	specific, sensitive, reliable, short processing time for many samples, enables field studies	comparison with traditional microscopy techniques													"In addition to molecular identification, the ability of a real-time PCR assay to quantify marine larvae in seawater samples enables field studies, heretofore logistically untenable, ---"
Evaluation of various satellite sensors for waterline extraction in a coral reef environment: Majuro Atoll, Marshall Islands	Yamano, H.; Shimazaki, H.; Matsunaga, T.; Ishoda, A.; McClennen, C.; Yokoki, H.; Fujita, K.; Osawa, Y.; Kayanne, H.	2006	waterlines in a coral reef environment	satellite sensors (IKONOS band 4, Terra ASTER bands 3 and 4, and Landsat ETM+ bands 4 and 5)	analysis on estimation errors and image costs, accuracy	comparative study: various satellite sensors (ability of satellite sensors to extract the waterline)		Terra ASTER 3: $ 82 per scene											"Analysis on estimation errors and image costs showed that Terra ASTER band 3 was the most cost-effective sensor for extracting waterlines with reasonable accuracy."
